# Supplementary material for: Identification of a Novel Transcription Factor TP05746 Involved in Regulating the Production of Plant-Biomass-Degrading Enzymes in Talaromyces pinophilus
Source: Front Microbiol. 2019 Dec 13;10:2875. doi: 10.3389/fmicb.2019.02875 (PMC6923684; doi:10.3389/fmicb.2019.02875)
Supplement: Supplementary file 3 [file Table_2.xlsx]

## Sheet: Sheet1
Supplementart Table S2. List of DEGs in the ∆TP05746
Gene ID	NR annotation	Transcription factor	CWDE	CAZy family	Mean-FPKM_∆TpKu70	Mean-FPKM_∆TP05746	Log2 fold change (Mean-FPKM_∆TP05746/Mean-FPKM_∆TpKu70)	P-value	Up/Down
TP00004	short-chain dehydrogenase [Talaromyces cellulolyticus]	NA	NA	NA	21.76	8.22914	-1.40286	0.0107642	Down
TP00007	hypothetical protein TCE0_034r12233 [Talaromyces cellulolyticus]	NA	NA	NA	23.2012	3.67236	-2.65942	0.000326941	Down
TP00014	hypothetical protein TCE0_034f12227 [Talaromyces cellulolyticus]	NA	NA	NA	1.40133	33.9125	4.59695	2.86254e-07	Up
TP00022	hypothetical protein TCE0_034r12221 [Talaromyces cellulolyticus]	IPR001138:Fungal transcriptional regulatory protein; N-terminal; IPR007219:Fungal specific transcription factor	NA	NA	649.006	125.948	-2.36541	3.31573e-14	Down
TP00025	glycerol kinase [Talaromyces cellulolyticus]	NA	NA	NA	81.5438	0.188056	-8.76027	3.63993e-06	Down
TP00029	putative nad dependent epimerase dehydratase family protein [Togninia minima UCRPA7]	NA	NA	NA	338.713	163.255	-1.05294	1.84607e-06	Down
TP00039	hypothetical protein TCE0_034f12199 [Talaromyces cellulolyticus]	NA	NA	NA	11.2666	45.1521	2.00274	3.69052e-05	Up
TP00046	UbiE/COQ5 family methyltransferase [Talaromyces cellulolyticus]	NA	NA	NA	6.56146	39.4665	2.58854	0.00178778	Up
TP00066	hypothetical protein PMAA_015920 [Talaromyces marneffei ATCC 18224]	NA	NA	NA	0.610387	27.5446	5.4959	0.0327135	Up
TP00067	hypothetical protein TCE0_034f12159 [Talaromyces cellulolyticus]	NA	NA	NA	53.7082	147.887	1.46128	0.00119387	Up
TP00070	membrane transporter [Talaromyces cellulolyticus]	NA	NA	NA	995.53	203.121	-2.29312	7.4562e-29	Down
TP00071	hypothetical protein TCE0_034f12152 [Talaromyces cellulolyticus]	NA	NA	CBM20;GH31	21.2418	214.16	3.33371	0.0264255	Up
TP00074	hypothetical protein TCE0_034r12149 [Talaromyces cellulolyticus]	NA	NA	NA	13.7164	0.26748	-5.68032	0.0243611	Down
TP00076	salicylate hydroxylase [Talaromyces cellulolyticus]	NA	NA	NA	2057.78	64.4387	-4.99702	9.28487e-07	Down
TP00077	hypothetical protein TCE0_034r12144 [Talaromyces cellulolyticus]	NA	NA	NA	156.609	26.4453	-2.56609	3.43628e-05	Down
TP00078	hypothetical protein TCE0_034f12142 [Talaromyces cellulolyticus]	NA	NA	NA	3073.24	1016.25	-1.5965	0.00400001	Down
TP00082	hypothetical protein TCE0_034f12137 [Talaromyces cellulolyticus]	NA	NA	NA	0.201557	26.6722	7.048	0.000506752	Up
TP00083	hypothetical protein TCE0_034r12135 [Talaromyces cellulolyticus]	IPR011991:Winged helix repressor DNA-binding	NA	NA	15287.6	9.2958	-10.6835	2.15195e-24	Down
TP00084	hypothetical protein CGLO_05098 [Colletotrichum gloeosporioides Cg-14]	NA	NA	NA	59933	62.9554	-9.89481	3.38822e-31	Down
TP00085	hypothetical protein PV11_00531 [Exophiala sideris]	IPR001138:Fungal transcriptional regulatory protein; N-terminal	NA	NA	596.098	0.545747	-10.0931	1.19412e-13	Down
TP00086	hypothetical protein NECHADRAFT_85185 [Byssochlamys spectabilis No. 5]	NA	NA	NA	62.4949	2.9022	-4.42852	2.61402e-05	Down
TP00089	acetyl-CoA C-acetyltransferase [Talaromyces cellulolyticus]	NA	NA	NA	2866.34	419.571	-2.77222	5.47918e-50	Down
TP00092	putative nadh dehydrogenase protein [Eutypa lata UCREL1]	IPR001138:Fungal transcriptional regulatory protein; N-terminal; IPR007219:Fungal specific transcription factor	NA	NA	33.1104	15.0909	-1.1336	0.0203151	Down
TP00093	hypothetical protein TCE0_034r12121 [Talaromyces cellulolyticus]	NA	NA	NA	3.40417	202.64	5.89547	0.0247632	Up
TP00094	conserved hypothetical protein [Talaromyces marneffei ATCC 18224]	NA	NA	NA	77.3842	162.555	1.07082	0.0247909	Up
TP00095	ubiquitin conjugating enzyme, putative [Talaromyces marneffei ATCC 18224]	NA	NA	NA	98.6769	273.322	1.46982	6.50879e-07	Up
TP00097	hypothetical protein TCE0_034f12116 [Talaromyces cellulolyticus]	NA	NA	NA	96.909	380.108	1.97171	1.22678e-07	Up
TP00100	Pc22g02680 [Penicillium rubens Wisconsin 54-1255]	NA	NA	NA	388.604	172.784	-1.16933	0.02177	Down
TP00103	hypothetical protein TCE0_034r12108 [Talaromyces cellulolyticus]	NA	NA	NA	6327.37	781.754	-3.01682	1.33089e-27	Down
TP00104	short-chain dehydrogenase [Talaromyces cellulolyticus]	NA	NA	NA	121.835	20.3693	-2.58046	3.15373e-06	Down
TP00105	hypothetical protein TCE0_034r12104 [Talaromyces cellulolyticus]	IPR001138:Fungal transcriptional regulatory protein; N-terminal	NA	NA	125.264	53.501	-1.22734	0.00608589	Down
TP00107	Fmp42 homolog [Talaromyces cellulolyticus]	NA	NA	NA	2.48936	150.692	5.91969	0.0238848	Up
TP00109	hypothetical protein TCE0_034f12091, partial [Talaromyces cellulolyticus]	NA	NA	NA	3764.56	239.554	-3.97406	7.51179e-83	Down
TP00112	UTP-glucose-1-phosphate uridylyltransferase Ugp1, putative [Talaromyces stipitatus ATCC 10500]	NA	NA	NA	321.857	2906.93	3.17501	0.0296438	Up
TP00118	2-haloalkanoic acid dehalogenase [Talaromyces cellulolyticus]	NA	NA	NA	2.37174	109.637	5.53064	1.37755e-11	Up
TP00119	hypothetical protein TCE0_018r05892 [Talaromyces cellulolyticus]	NA	NA	NA	0.42798	16.0042	5.22476	0.0428151	Up
TP00123	hypothetical protein AKAW_04736 [Aspergillus kawachii IFO 4308]	NA	NA	NA	2.52366	12.3682	2.29304	0.00873494	Up
TP00124	hypothetical protein PMAA_016310 [Talaromyces marneffei ATCC 18224]	NA	NA	NA	3.56561	21.3271	2.58047	0.00578844	Up
TP00128	integral membrane peptide transporter [Talaromyces cellulolyticus]	NA	NA	NA	4729.8	69.1308	-6.09631	4.63371e-50	Down
TP00130	Mpv17/PMP22 family protein [Talaromyces cellulolyticus]	NA	NA	NA	1.62588	92.7811	5.83454	0.0251979	Up
TP00131	40S ribosomal protein S2 [Talaromyces marneffei ATCC 18224]	NA	NA	NA	705.83	4453.59	2.65758	0.00991305	Up
TP00133	C6 finger domain protein [Talaromyces cellulolyticus]	IPR001138:Fungal transcriptional regulatory protein; N-terminal	NA	NA	2.20042	13.6634	2.63447	0.00213322	Up
TP00135	opsin [Talaromyces cellulolyticus]	NA	NA	NA	1031.45	54.6808	-4.2375	5.70051e-13	Down
TP00137	alcohol dehydrogenase [Talaromyces cellulolyticus]	NA	NA	NA	323.986	5.19819	-5.96178	5.5861e-09	Down
TP00138	hypothetical protein PV06_10836 [Exophiala oligosperma]	IPR001138:Fungal transcriptional regulatory protein; N-terminal; IPR007219:Fungal specific transcription factor	NA	NA	259.683	92.7923	-1.48468	3.23684e-11	Down
TP00140	hypothetical protein Z520_01970 [Fonsecaea multimorphosa CBS 102226]	NA	NA	NA	19.4647	1.11365	-4.12749	8.04789e-06	Down
TP00144	hypothetical protein TCE0_034f12049 [Talaromyces cellulolyticus]	NA	NA	NA	0.252708	52.4898	7.69842	0.000104769	Up
TP00145	kinase-related protein [Talaromyces cellulolyticus]	NA	NA	NA	111.194	354.426	1.67241	1.06668e-08	Up
TP00156	glucose-methanol-choline (gmc) oxidoreductase, putative [Talaromyces marneffei ATCC 18224]	NA	NA	AA3;AA8	7.38133	0.360864	-4.35436	0.00663873	Down
TP00157	conserved hypothetical protein [Talaromyces marneffei ATCC 18224]	IPR001138:Fungal transcriptional regulatory protein; N-terminal; IPR007219:Fungal specific transcription factor	NA	NA	50.8424	0.144888	-8.45495	4.90485e-06	Down
TP00159	NRPS-like enzyme, putative [Talaromyces marneffei ATCC 18224]	NA	NA	NA	72.7546	0.155529	-8.86971	1.03875e-06	Down
TP00163	RPEL repeat protein [Talaromyces cellulolyticus]	NA	NA	NA	340.855	105.403	-1.69324	3.62601e-07	Down
TP00168	squalene synthase [Talaromyces cellulolyticus]	NA	NA	NA	519.003	1042.9	1.00678	0.00152772	Up
TP00171	hypothetical protein TCE0_034f12006 [Talaromyces cellulolyticus]	NA	NA	NA	69.9007	155.924	1.15747	1.30586e-07	Up
TP00174	4-carboxymuconolactone decarboxylase [Talaromyces cellulolyticus]	NA	NA	NA	35.9516	8.47302	-2.08511	1.49899e-07	Down
TP00175	hypothetical protein PISL3812_01463 [Talaromyces islandicus]	IPR007087:Zinc finger; C2H2-type; IPR007219:Fungal specific transcription factor	NA	NA	335.448	105.362	-1.67074	4.7824e-24	Down
TP00176	hypothetical protein FOZG_14683 [Fusarium oxysporum Fo47]	NA	NA	NA	10.4078	0.912269	-3.51206	0.0168212	Down
TP00183	hypothetical protein TCE0_034r11993 [Talaromyces cellulolyticus]	NA	NA	NA	111.959	258.424	1.20677	0.0236974	Up
TP00192	C6 finger domain protein [Talaromyces cellulolyticus]	NA	NA	NA	24.3957	4.13714	-2.55992	7.86975e-07	Down
TP00196	salicylate hydroxylase [Talaromyces marneffei ATCC 18224]	NA	NA	NA	448.489	1262.7	1.49337	9.88598e-06	Up
TP00197	heat shock protein [Talaromyces cellulolyticus]	NA	NA	NA	4874.07	2140.93	-1.18689	0.00571237	Down
TP00198	putative protein Pop3 [Talaromyces marneffei PM1]	NA	NA	NA	69.0965	20.4422	-1.75706	0.000389652	Down
TP00199	hypothetical protein TCE0_034r11968 [Talaromyces cellulolyticus]	NA	NA	GH2	5091.66	123.245	-5.36854	3.78644e-63	Down
TP00200	SH3 domain protein [Talaromyces marneffei ATCC 18224]	NA	NA	NA	0.262958	145.612	9.11308	3.37021e-07	Up
TP00202	EBP domain protein [Talaromyces cellulolyticus]	NA	NA	NA	45.5072	109.226	1.26315	0.000824466	Up
TP00203	hypothetical protein TCE0_034f11961 [Talaromyces cellulolyticus]	NA	NA	NA	262.368	84.5818	-1.63317	0.0458323	Down
TP00204	hypothetical protein GQ26_0440110 [Talaromyces marneffei PM1]	NA	NA	NA	35.2581	3.57385	-3.3024	0.000796057	Down
TP00208	mitochondrial 54S ribosomal protein YmL31 [Talaromyces marneffei ATCC 18224]	NA	NA	NA	18.1298	46.401	1.35579	2.96308e-05	Up
TP00213	hypothetical protein GQ26_0440020 [Talaromyces marneffei PM1]	NA	NA	NA	13.9704	4.19732	-1.73484	0.0342772	Down
TP00215	hypothetical protein GQ26_0700010 [Talaromyces marneffei PM1]	NA	NA	NA	9.0172	0.408305	-4.46496	0.0132603	Down
TP00216	DNA polymerase alpha-associated DNA helicase [Talaromyces cellulolyticus]	NA	NA	NA	264.261	108.236	-1.28778	8.46878e-06	Down
TP00219	C6 transcription factor [Talaromyces cellulolyticus]	IPR001138:Fungal transcriptional regulatory protein; N-terminal; IPR007219:Fungal specific transcription factor	NA	NA	255.672	10.3328	-4.62899	1.40051e-15	Down
TP00220	hypothetical protein TCE0_034f11938 [Talaromyces cellulolyticus]	NA	NA	NA	102.018	16.119	-2.66199	1.03076e-14	Down
TP00226	hypothetical protein TCE0_034f11929 [Talaromyces cellulolyticus]	NA	NA	NA	70.5205	31.257	-1.17386	6.18997e-06	Down
TP00229	clathrin-coated vesicle protein [Talaromyces cellulolyticus]	NA	NA	NA	0.807445	41.5555	5.68553	0.0273774	Up
TP00232	hypothetical protein TCE0_034f11919 [Talaromyces cellulolyticus]	NA	NA	NA	40.8502	2.0651	-4.30606	0.00013835	Down
TP00235	hypothetical protein TCE0_034r11914 [Talaromyces cellulolyticus]	NA	NA	NA	1394.05	473.428	-1.55806	1.87372e-10	Down
TP00236	hypothetical protein TCE0_034f11912 [Talaromyces cellulolyticus]	NA	NA	NA	0.889651	47.695	5.74446	0.0259417	Up
TP00242	Ferredoxin--NADP reductase 1 [Talaromyces marneffei PM1]	NA	NA	NA	29.7445	1899.69	5.99699	1.01642e-27	Up
TP00250	hypothetical protein TCE0_034f11886 [Talaromyces cellulolyticus]	NA	NA	NA	83.2618	270.408	1.69941	1.08993e-06	Up
TP00255	hypothetical protein TCE0_034r11884 [Talaromyces cellulolyticus]	NA	NA	NA	198.617	71.8395	-1.46714	1.68417e-10	Down
TP00264	hypothetical protein TCE0_034f11874 [Talaromyces cellulolyticus]	NA	NA	NA	34.462	262.267	2.92796	2.21016e-15	Up
TP00265	hypothetical protein TCE0_034f11873 [Talaromyces cellulolyticus]	NA	NA	NA	91.42	290.009	1.66552	0.0338217	Up
TP00274	ATP binding cassette family member protein [Talaromyces cellulolyticus]	NA	NA	NA	2.89529	174.146	5.91045	0.0242438	Up
TP00275	2-methylisocitrate lyase of the mitochondrial matrix [Talaromyces cellulolyticus]	NA	NA	NA	1644.49	342.347	-2.26411	8.59199e-11	Down
TP00276	Cit1 homolog [Talaromyces cellulolyticus]	NA	NA	NA	1811.16	636.478	-1.50873	0.000132824	Down
TP00277	hypothetical protein TCE0_034f11855 [Talaromyces cellulolyticus]	NA	NA	NA	702.476	64.1335	-3.4533	1.26178e-126	Down
TP00278	hypothetical protein TCE0_034f11854 [Talaromyces cellulolyticus]	NA	NA	NA	8.70728	1.86523	-2.22287	0.00770955	Down
TP00280	mitochondrial hypothetical protein [Talaromyces cellulolyticus]	NA	NA	NA	2847.01	1006.99	-1.4994	0.00438644	Down
TP00281	Modification methylase HphIA [Talaromyces marneffei PM1]	NA	NA	NA	68.9679	8.47318	-3.02495	4.67635e-14	Down
TP00283	hypothetical protein TCE0_034f11848 [Talaromyces cellulolyticus]	NA	NA	GH62	123.516	58.4008	-1.08064	0.000225745	Down
TP00292	bglR like protein [Talaromyces cellulolyticus]	IPR001138:Fungal transcriptional regulatory protein; N-terminal	NA	NA	9.94852	146.966	3.88485	0.0237272	Up
TP00293	maltase MalT [Talaromyces stipitatus ATCC 10500]	NA	NA	GH13	28.1585	4.12518	-2.77104	0.00692617	Down
TP00295	conserved hypothetical protein [Talaromyces marneffei ATCC 18224]	NA	NA	NA	23.7505	0.709009	-5.06601	0.000652415	Down
TP00296	NAD-dependent epimerase/dehydratase [Talaromyces cellulolyticus]	NA	NA	NA	36.5022	1.03627	-5.13851	0.00956264	Down
TP00299	hypothetical protein TCE0_034f11827 [Talaromyces cellulolyticus]	NA	NA	NA	1163.32	3.7222	-8.28787	1.08364e-11	Down
TP00303	hypothetical protein TCE0_034f11818 [Talaromyces cellulolyticus]	NA	Alpha-L-fucosidase	GH29	20.7327	5.99267	-1.79064	0.00315335	Down
TP00304	hypothetical protein TCE0_034r11816 [Talaromyces cellulolyticus]	NA	NA	GH39	42.8245	18.835	-1.18502	0.00505282	Down
TP00305	hypothetical protein TCE0_034r11814 [Talaromyces cellulolyticus]	NA	NA	GH43	134.03	22.847	-2.55247	2.77312e-17	Down
TP00306	hypothetical protein TCE0_034r11813 [Talaromyces cellulolyticus]	NA	Alpha-L-fucosidase	GH29	111.362	4.09516	-4.7652	3.64759e-11	Down
TP00312	ribosomal protein [Talaromyces cellulolyticus]	NA	NA	NA	16.6692	705.825	5.40405	0.0447372	Up
TP00313	nascent polypeptide-associated complex subunit [Talaromyces cellulolyticus]	NA	NA	NA	19.0452	783.263	5.362	0.0469485	Up
TP00315	hypothetical protein GQ26_0100610 [Talaromyces marneffei PM1]	NA	NA	NA	98.4735	48.1843	-1.03117	0.0215587	Down
TP00318	Msc7 homolog [Talaromyces cellulolyticus]	NA	NA	NA	205.331	940.319	2.1952	1.1161e-92	Up
TP00321	hypothetical protein TCE0_034r11787 [Talaromyces cellulolyticus]	NA	NA	NA	23.2271	124.806	2.4258	1.52522e-08	Up
TP00324	NAD(P)H-dependent FMN reductase [Talaromyces cellulolyticus]	NA	NA	NA	9.47818	1.85469	-2.35343	0.00492057	Down
TP00333	hypothetical protein TCE0_034r11771 [Talaromyces cellulolyticus]	NA	NA	NA	4.12328	236.814	5.84382	0.0263097	Up
TP00335	MFS monosaccharide transporter, putative [Talaromyces stipitatus ATCC 10500]	NA	NA	NA	198.13	57.7339	-1.77895	0.0462511	Down
TP00343	hypothetical protein TCE0_034f11754 [Talaromyces cellulolyticus]	IPR001138:Fungal transcriptional regulatory protein; N-terminal	NA	NA	71.8081	21.6194	-1.73182	0.0488216	Down
TP00344	hypothetical protein TCE0_034r11752 [Talaromyces cellulolyticus]	NA	NA	NA	61.954	15.3398	-2.01392	0.0123037	Down
TP00348	alpha/beta fold family hydrolase [Talaromyces cellulolyticus]	NA	NA	NA	9.09708	22.4737	1.30476	0.00842649	Up
TP00350	cell cycle checkpoint protein (Hus1), putative [Talaromyces marneffei ATCC 18224]	NA	NA	NA	3.43012	22.6784	2.72499	0.00602419	Up
TP00351	Hexokinase [Talaromyces marneffei PM1]	NA	NA	NA	176.559	3.20726	-5.78267	2.77158e-06	Down
TP00352	monoxygenase, putative [Talaromyces stipitatus ATCC 10500]	NA	NA	NA	1926.03	19.7214	-6.60972	1.48664e-12	Down
TP00354	hypothetical protein TCE0_034f11738 [Talaromyces cellulolyticus]	NA	NA	NA	234.489	107.692	-1.12262	4.52503e-15	Down
TP00355	PAP2 domain protein [Talaromyces cellulolyticus]	NA	NA	NA	26.3787	172.131	2.70606	0.0116532	Up
TP00356	transmembrane hyphal anastomosis protein Ham2/Far11 [Talaromyces marneffei ATCC 18224]	NA	NA	NA	3.5794	210.45	5.87761	0.0252277	Up
TP00358	hypothetical protein TCE0_034r11731 [Talaromyces cellulolyticus]	NA	NA	NA	46.0838	174.676	1.92235	0.034924	Up
TP00361	hypothetical protein TCE0_034f11724 [Talaromyces cellulolyticus]	NA	NA	NA	74.3539	524.875	2.81949	0.0115363	Up
TP00366	GTPase activating protein [Talaromyces cellulolyticus]	NA	NA	NA	980.584	427.096	-1.19908	0.00678641	Down
TP00370	hypothetical protein TCE0_034r11712 [Talaromyces cellulolyticus]	NA	NA	GT32	106.368	588.161	2.46714	0.000366728	Up
TP00377	cleft lip and palate associated transmembrane protein [Talaromyces cellulolyticus]	NA	NA	NA	27.9331	102.151	1.87066	0.00760996	Up
TP00378	DUF28 domain protein [Talaromyces cellulolyticus]	NA	NA	NA	95.2788	227.899	1.25816	0.00229082	Up
TP00380	conserved hypothetical protein [Talaromyces marneffei ATCC 18224]	NA	NA	NA	92.2618	37.8829	-1.28419	3.44419e-06	Down
TP00381	hypothetical protein TRIVIDRAFT_222726 [Trichoderma virens Gv29-8]	NA	NA	NA	285.685	4.97806	-5.8427	1.52775e-39	Down
TP00382	hypothetical protein TCE0_034r11694 [Talaromyces cellulolyticus]	NA	NA	NA	1206.1	10.5543	-6.83637	3.78816e-132	Down
TP00385	hypothetical protein TCE0_034r11689 [Talaromyces cellulolyticus]	NA	NA	NA	212.925	43.4635	-2.29247	3.20445e-13	Down
TP00386	hypothetical protein TCE0_034r11688 [Talaromyces cellulolyticus]	NA	NA	NA	650.755	80.5079	-3.01491	3.87257e-15	Down
TP00387	hypothetical protein TCE0_034f11685 [Talaromyces cellulolyticus]	NA	NA	NA	0.925328	49.8018	5.75009	0.0259315	Up
TP00390	hypothetical protein TCE0_034r11681 [Talaromyces cellulolyticus]	NA	NA	GT41	69.4304	337.632	2.28181	2.12193e-13	Up
TP00392	hypothetical protein TCE0_034r11677 [Talaromyces cellulolyticus]	NA	NA	NA	16.2314	58.1396	1.84073	3.70845e-05	Up
TP00394	hypothetical protein TCE0_034f11675 [Talaromyces cellulolyticus]	NA	NA	NA	348.753	75.7509	-2.20287	0.00215813	Down
TP00395	peptidyl-tRNA hydrolase domain protein [Talaromyces cellulolyticus]	NA	NA	NA	1.64847	36.6677	4.47531	0.00103369	Up
TP00399	hypothetical protein TCE0_034f11666 [Talaromyces cellulolyticus]	NA	NA	NA	192.701	555.484	1.52738	1.46897e-08	Up
TP00400	hypothetical protein TCE0_034r11665 [Talaromyces cellulolyticus]	NA	NA	NA	1.70888	269.834	7.30288	2.66231e-06	Up
TP00403	hypothetical protein TCE0_034r11660 [Talaromyces cellulolyticus]	NA	NA	NA	11.2977	36.3611	1.68637	0.00859366	Up
TP00407	hypothetical protein TCE0_034f11652 [Talaromyces cellulolyticus]	NA	NA	NA	9455.84	177.811	-5.73279	7.42864e-295	Down
TP00408	sugar transporter [Talaromyces cellulolyticus]	NA	NA	NA	16.8414	2.9939	-2.49191	0.0224564	Down
TP00409	hypothetical protein AN2784.2 [Aspergillus nidulans FGSC A4]	NA	NA	NA	13.9874	1.68041	-3.05725	0.0128907	Down
TP00412	Rieske 2Fe-2S family protein, putative [Talaromyces stipitatus ATCC 10500]	NA	NA	NA	48.3704	3.44591	-3.81117	2.7128e-09	Down
TP00413	conserved hypothetical protein [Talaromyces stipitatus ATCC 10500]	IPR001138:Fungal transcriptional regulatory protein; N-terminal	NA	NA	171.089	54.3819	-1.65355	0.000176678	Down
TP00419	60S ribosomal protein [Talaromyces cellulolyticus]	NA	NA	NA	602.15	2399.76	1.99469	0.0321522	Up
TP00423	thioesterase family protein [Talaromyces cellulolyticus]	NA	NA	NA	1.45927	87.4495	5.90513	0.0234873	Up
TP00425	ARP2/3 complex 20 kDa subunit (p20-ARC), putative [Talaromyces stipitatus ATCC 10500]	NA	NA	NA	3.03328	182.037	5.90721	0.0243738	Up
TP00429	C6 transcription factor [Talaromyces cellulolyticus]	IPR001138:Fungal transcriptional regulatory protein; N-terminal	NA	NA	79.9274	261.718	1.71125	0.0123156	Up
TP00431	flavoprotein [Talaromyces cellulolyticus]	NA	NA	NA	448.356	158.717	-1.49818	8.44212e-07	Down
TP00433	conserved hypothetical protein [Talaromyces marneffei ATCC 18224]	NA	NA	NA	2252.35	429.976	-2.3891	0.00149983	Down
TP00434	serine threonine protein kinase [Talaromyces cellulolyticus]	NA	NA	NA	268.303	40.5791	-2.72506	0.0150087	Down
TP00437	hypothetical protein TCE0_034f11611 [Talaromyces cellulolyticus]	IPR001138:Fungal transcriptional regulatory protein; N-terminal; IPR007219:Fungal specific transcription factor	NA	NA	180.193	66.1497	-1.44573	0.000286571	Down
TP00438	hypothetical protein TCE0_034f11610 [Talaromyces cellulolyticus]	NA	NA	NA	30493.7	14827.1	-1.04027	4.26087e-06	Down
TP00442	hypothetical protein PISL3812_05900 [Talaromyces islandicus]	NA	NA	NA	10.8908	1.84994	-2.55756	0.0210327	Down
TP00444	hypothetical protein TCE0_034r11600 [Talaromyces cellulolyticus]	NA	NA	NA	1.21546	70.7187	5.86252	0.0238877	Up
TP00445	conserved hypothetical protein [Talaromyces marneffei ATCC 18224]	NA	NA	NA	234.409	645.412	1.46119	0.00048719	Up
TP00447	conserved hypothetical protein [Talaromyces stipitatus ATCC 10500]	NA	NA	NA	18.3669	47.794	1.37972	0.00607721	Up
TP00449	hypothetical protein TCE0_034f11597 [Talaromyces cellulolyticus]	NA	NA	NA	20085.1	130.211	-7.26913	7.33943e-21	Down
TP00450	hypothetical protein TCE0_034f11596 [Talaromyces cellulolyticus]	NA	NA	NA	507.657	114.697	-2.14603	1.89238e-09	Down
TP00452	transcriptional activator [Talaromyces cellulolyticus]	NA	NA	NA	1.06864	60.2583	5.81731	0.0246585	Up
TP00457	peptidyl-prolyl cis-trans isomerase [Talaromyces cellulolyticus]	NA	NA	NA	16.5323	34.6873	1.06913	0.00221037	Up
TP00460	hypothetical protein TCE0_034r11580 [Talaromyces cellulolyticus]	IPR001138:Fungal transcriptional regulatory protein; N-terminal; IPR007219:Fungal specific transcription factor	NA	NA	1.7303	105.356	5.92811	0.0234185	Up
TP00461	hypothetical protein TCE0_034f11579 [Talaromyces cellulolyticus]	NA	NA	NA	21.8335	47.9701	1.13559	0.000877332	Up
TP00467	hypothetical protein TCE0_034f11567 [Talaromyces cellulolyticus]	NA	NA	NA	433.503	36.0706	-3.58715	2.40161e-18	Down
TP00468	aminophospholipid translocase localized primarily to the plasma membrane [Talaromyces cellulolyticus]	NA	NA	NA	5056.22	1214.11	-2.05816	1.09416e-13	Down
TP00469	helicase [Talaromyces cellulolyticus]	IPR001878:Zinc finger; CCHC-type	NA	NA	1.50652	88.8418	5.88195	0.0239103	Up
TP00470	hypothetical protein TCE0_034r11562 [Talaromyces cellulolyticus]	NA	NA	NA	45.0786	184.052	2.0296	1.79479e-11	Up
TP00472	hypothetical protein TCE0_034f11559 [Talaromyces cellulolyticus]	NA	NA	NA	161.023	572.236	1.82934	8.50465e-09	Up
TP00475	DNA repair endonuclease [Talaromyces cellulolyticus]	NA	NA	NA	565.98	195.404	-1.53429	1.08202e-05	Down
TP00476	cyclin-dependent protein kinase [Talaromyces cellulolyticus]	NA	NA	NA	1048.6	403.764	-1.37688	0.028807	Down
TP00478	Mcm2 homolog [Talaromyces cellulolyticus]	NA	NA	NA	90.0496	356.66	1.98576	0.012592	Up
TP00479	glucose transporter [Talaromyces cellulolyticus]	NA	NA	NA	184.351	401.265	1.1221	0.0139406	Up
TP00480	membrane transporter [Talaromyces cellulolyticus]	NA	NA	NA	5379.34	260.205	-4.36971	6.90973e-09	Down
TP00488	hypothetical protein TCE0_034r11537 [Talaromyces cellulolyticus]	IPR001138:Fungal transcriptional regulatory protein; N-terminal	NA	NA	9.10543	1.85132	-2.29817	0.00924987	Down
TP00490	phosphatidylserine decarboxylase [Talaromyces cellulolyticus]	NA	NA	NA	2911.57	844.861	-1.78501	3.18478e-74	Down
TP00491	DUF1212 family protein [Talaromyces cellulolyticus]	NA	NA	NA	2.71526	20.4514	2.91303	0.000532487	Up
TP00492	hypothetical protein TCE0_034f11528 [Talaromyces cellulolyticus]	IPR000679:Zinc finger; GATA-type	NA	NA	58.8711	245.329	2.05909	0.0133957	Up
TP00495	hypothetical protein TCE0_034r11522 [Talaromyces cellulolyticus]	IPR003163: APSES DNA-binding	NA	NA	70.3083	175.817	1.32231	2.34782e-05	Up
TP00497	LRP16 family protein [Talaromyces cellulolyticus]	NA	NA	NA	1.19775	69.5477	5.8596	0.0239103	Up
TP00499	hypothetical protein TCE0_034f11515 [Talaromyces cellulolyticus]	NA	NA	NA	290.38	116.099	-1.32259	2.88759e-06	Down
TP00500	glycolipid transfer protein HET-C2, putative [Talaromyces marneffei ATCC 18224]	NA	NA	NA	607.685	1299.56	1.09663	1.21722e-08	Up
TP00501	P-type ATPase [Talaromyces cellulolyticus]	NA	NA	NA	488.067	1001.61	1.03717	0.00117001	Up
TP00502	nucleosome-binding protein [Talaromyces cellulolyticus]	IPR009071:High mobility group box	NA	NA	16.6578	674.573	5.3397	0.0481736	Up
TP00505	putative 5-hydroxyisourate hydrolase [Talaromyces marneffei PM1]	NA	NA	NA	169.813	69.6313	-1.28614	0.00894113	Down
TP00508	NEDD4-like E3 ubiquitin-protein ligase WWP2 [Talaromyces marneffei PM1]	NA	NA	NA	11.6058	453.747	5.28897	1.50488e-22	Up
TP00514	Pep4 homolog [Talaromyces cellulolyticus]	NA	NA	NA	9002.94	4061.54	-1.14837	0.00674792	Down
TP00515	hypothetical protein TCE0_034r11496 [Talaromyces cellulolyticus]	NA	NA	NA	8.13765	47.3257	2.53994	6.85732e-10	Up
TP00516	hypothetical protein TCE0_034r11495 [Talaromyces cellulolyticus]	NA	NA	NA	249.427	106.644	-1.22581	0.0367543	Down
TP00518	arginase, putative [Talaromyces stipitatus ATCC 10500]	NA	NA	NA	1005.3	356.822	-1.49435	0.00578584	Down
TP00524	mitochondrial methylglutaconyl-CoA hydratase (Auh), putative [Talaromyces marneffei ATCC 18224]	NA	NA	NA	1219.19	512.856	-1.2493	1.88809e-31	Down
TP00527	LEA domain protein [Talaromyces cellulolyticus]	NA	NA	NA	0.170727	8.07297	5.56334	0.0165836	Up
TP00530	hypothetical protein PMAA_019440 [Talaromyces marneffei ATCC 18224]	NA	NA	NA	111.35	51.697	-1.10695	0.00718434	Down
TP00535	hypothetical protein TCE0_034r11470 [Talaromyces cellulolyticus]	NA	NA	NA	2.15988	8.73456	2.01578	0.0201281	Up
TP00536	hypothetical protein TCE0_034r11469 [Talaromyces cellulolyticus]	NA	NA	NA	620.098	227.12	-1.44904	0.0028474	Down
TP00538	hypothetical protein TCE0_034r11465 [Talaromyces cellulolyticus]	NA	NA	NA	785.519	4080.33	2.37697	5.03285e-06	Up
TP00540	methyltransferase [Talaromyces cellulolyticus]	NA	NA	NA	14249.7	2283.96	-2.64132	1.93999e-19	Down
TP00548	hypothetical protein TCE0_034f11447 [Talaromyces cellulolyticus]	NA	NA	NA	58.7164	192.888	1.71593	1.51369e-14	Up
TP00549	hypothetical protein TCE0_034f11445 [Talaromyces cellulolyticus]	NA	NA	NA	49.5439	121.129	1.28976	2.77531e-08	Up
TP00551	hypothetical protein TCE0_034f11441 [Talaromyces cellulolyticus]	NA	NA	NA	28.3714	113.689	2.00258	8.6751e-06	Up
TP00552	hypothetical protein TCE0_034r11439 [Talaromyces cellulolyticus]	NA	NA	NA	76.6281	183.446	1.25941	5.65375e-05	Up
TP00556	hypothetical protein TCE0_034f11433 [Talaromyces cellulolyticus]	NA	NA	NA	522.078	71.2177	-2.87396	7.25113e-73	Down
TP00557	hypothetical protein TCE0_034r11431 [Talaromyces cellulolyticus]	NA	NA	NA	11.272	113.882	3.33673	0.0194864	Up
TP00559	hypothetical protein TCE0_034r11427 [Talaromyces cellulolyticus]	NA	NA	NA	328.201	1946.42	2.56817	0.0220825	Up
TP00560	Rho-like small GTPase, putative [Talaromyces marneffei ATCC 18224]	NA	NA	NA	0.734089	36.663	5.64222	0.0283599	Up
TP00561	hypothetical protein TCE0_034r11426 [Talaromyces cellulolyticus]	NA	NA	NA	95.87	232.074	1.27544	0.00112814	Up
TP00562	phosphatidylinositol N-acetylglucosaminyltransferase, putative [Talaromyces marneffei ATCC 18224]	NA	NA	NA	0.458837	17.9903	5.29309	0.0399037	Up
TP00566	U3 snoRNP protein [Talaromyces cellulolyticus]	NA	NA	NA	172.849	568.754	1.71829	0.0397603	Up
TP00567	hypothetical protein TCE0_034f11418 [Talaromyces cellulolyticus]	NA	NA	NA	0.887433	45.7735	5.68873	0.0277041	Up
TP00572	pathogenesis associated protein [Talaromyces cellulolyticus]	NA	NA	NA	25.6802	299.386	3.54328	0.042025	Up
TP00577	hypothetical protein TCE0_034r11402 [Talaromyces cellulolyticus]	NA	NA	NA	7.7663	396.341	5.67337	0.0324795	Up
TP00581	protein required for biogenesis of 40S ribosome [Talaromyces cellulolyticus]	NA	NA	NA	0.796683	41.193	5.69225	0.0271086	Up
TP00583	PREDICTED: protein ycf2-like [Bos mutus]	NA	NA	NA	15.0836	2.62521	-2.52248	0.000125744	Down
TP00590	NA	NA	NA	NA	16.6216	7.79345	-1.09273	0.0303932	Down
TP00591	hypothetical protein TCE0_034f11381 [Talaromyces cellulolyticus]	NA	NA	NA	639.769	270.429	-1.2423	1.13414e-12	Down
TP00596	type I ribosomal protein arginine N-methyltransferase [Talaromyces cellulolyticus]	NA	NA	NA	0.443288	181.489	8.67743	1.35857e-05	Up
TP00598	hypothetical protein TCE0_034r11370 [Talaromyces cellulolyticus]	NA	NA	NA	860.758	175.875	-2.29106	2.01704e-09	Down
TP00601	hypothetical protein TCE0_034f11364 [Talaromyces cellulolyticus]	NA	NA	NA	59.4545	302.686	2.34796	2.67642e-16	Up
TP00603	hypothetical protein TCE0_034r11360 [Talaromyces cellulolyticus]	NA	NA	NA	5.34298	257.126	5.58869	0.0266218	Up
TP00614	Pre-mRNA-splicing factor srp2 [Talaromyces marneffei PM1]	NA	NA	NA	39.8081	189.247	2.24914	0.0446486	Up
TP00620	hypothetical protein TCE0_034r11334 [Talaromyces cellulolyticus]	IPR001138:Fungal transcriptional regulatory protein; N-terminal; IPR007219:Fungal specific transcription factor	NA	NA	1.74181	105.705	5.92331	0.0234497	Up
TP00622	hypothetical protein TCE0_034f11332 [Talaromyces cellulolyticus]	NA	NA	NA	91.306	190.006	1.05727	7.43746e-06	Up
TP00625	ATP-binding cassette-type vacuolar membrane transporter [Talaromyces cellulolyticus]	NA	NA	NA	0.827344	43.3922	5.71281	0.0266218	Up
TP00631	hypothetical protein TCE0_034r11319 [Talaromyces cellulolyticus]	NA	NA	NA	172.281	580.806	1.75329	2.93031e-09	Up
TP00632	UPF0132 domain protein [Talaromyces cellulolyticus]	NA	NA	NA	70.0119	150.445	1.10356	3.03067e-06	Up
TP00633	DASH complex subunit Duo1, putative [Talaromyces marneffei ATCC 18224]	NA	NA	NA	26.3678	58.1295	1.1405	0.0469484	Up
TP00634	hypothetical protein TCE0_034r11316 [Talaromyces cellulolyticus]	NA	NA	NA	97.8437	221.043	1.17577	7.41365e-05	Up
TP00636	hypothetical protein TCE0_034r11314 [Talaromyces cellulolyticus]	NA	NA	NA	0.858217	45.5403	5.72966	0.0262263	Up
TP00640	RTA1 domain protein, putative [Talaromyces marneffei ATCC 18224]	NA	NA	NA	31.1183	599.935	4.26897	9.94797e-45	Up
TP00643	hypothetical protein TCE0_034r11302 [Talaromyces cellulolyticus]	NA	NA	NA	31.6319	81.7562	1.36995	1.26301e-07	Up
TP00647	hypothetical protein TCE0_034r11295 [Talaromyces cellulolyticus]	NA	NA	NA	69.1953	146.57	1.08284	1.14831e-05	Up
TP00654	hypothetical protein TCE0_034r11285 [Talaromyces cellulolyticus]	NA	NA	NA	4.70148	11.8562	1.33446	0.0323433	Up
TP00658	Uncharacterized protein GQ26_0070500 [Talaromyces marneffei PM1]	NA	NA	NA	0.249239	18.1302	6.18473	0.00670521	Up
TP00660	hypothetical protein TCE0_034f11281 [Talaromyces cellulolyticus]	NA	NA	GT27;GT2;GT81	209.009	786.753	1.91235	2.00094e-11	Up
TP00671	acyl-CoA oxidase [Talaromyces cellulolyticus]	NA	NA	NA	31.9914	11.5462	-1.47026	0.00139881	Down
TP00675	DNA damage response protein [Talaromyces cellulolyticus]	NA	NA	NA	13.6451	194.237	3.83136	0.0265094	Up
TP00681	hypothetical protein TCE0_034r11240 [Talaromyces cellulolyticus]	NA	NA	NA	41.841	86.914	1.05467	1.0149e-05	Up
TP00686	1-aminocyclopropane-1-carboxylate oxidase [Talaromyces cellulolyticus]	NA	NA	NA	91.9061	39.7666	-1.2086	2.0156e-05	Down
TP00688	hypothetical protein TCE0_034f11229 [Talaromyces cellulolyticus]	NA	NA	NA	29.5144	527.844	4.16062	8.59441e-32	Up
TP00691	hypothetical protein TRIVIDRAFT_61557 [Trichoderma virens Gv29-8]	IPR001138:Fungal transcriptional regulatory protein; N-terminal	NA	NA	117.516	17.965	-2.70959	1.32511e-11	Down
TP00692	hypothetical protein TCE0_034r11222 [Talaromyces cellulolyticus]	NA	NA	NA	0.21942	10.5622	5.58907	0.0196843	Up
TP00695	alpha aminoadipate reductase [Talaromyces cellulolyticus]	NA	NA	NA	7.05487	367.651	5.70357	0.0313736	Up
TP00698	hypothetical protein TCE0_034f11214 [Talaromyces cellulolyticus]	NA	NA	NA	1.82698	100.655	5.78382	0.026925	Up
TP00702	hypothetical protein TCE0_034f11208 [Talaromyces cellulolyticus]	NA	NA	NA	14.3487	3.44998	-2.05626	0.0353321	Down
TP00703	hypothetical protein TCE0_034f11206 [Talaromyces cellulolyticus]	NA	NA	AA7	1938.27	248.56	-2.9631	0.0296539	Down
TP00706	hypothetical protein TCE0_034r11202 [Talaromyces cellulolyticus]	NA	NA	NA	0.615636	24.4197	5.30983	0.0416611	Up
TP00709	glucose transporter [Talaromyces cellulolyticus]	NA	NA	NA	678.124	118.518	-2.51644	1.44298e-14	Down
TP00712	xenobiotic-transporting ATPase [Talaromyces cellulolyticus]	NA	NA	NA	6913.85	558.962	-3.62867	3.95491e-06	Down
TP00713	dynactin Arp1 p25 subunit [Talaromyces stipitatus ATCC 10500]	NA	NA	NA	0.299357	38.5116	7.00728	0.0011859	Up
TP00715	ADP-ribosylation factor [Talaromyces cellulolyticus]	NA	NA	NA	3.50011	206.922	5.88554	0.0250338	Up
TP00718	hypothetical protein TCE0_034f11183 [Talaromyces cellulolyticus]	NA	NA	GH30	268.994	38.4574	-2.80624	2.26781e-13	Down
TP00721	hypothetical protein TCE0_034r11179 [Talaromyces cellulolyticus]	NA	NA	NA	66.7798	6.47077	-3.3674	2.39167e-14	Down
TP00722	Dal7 homolog [Talaromyces cellulolyticus]	NA	NA	NA	553.67	233.593	-1.24503	0.017804	Down
TP00725	5',5'''-P-1, P-4-tetraphosphate phosphorylase [Talaromyces cellulolyticus]	NA	NA	NA	0.904367	48.5743	5.74714	0.0259315	Up
TP00726	hypothetical protein TCE0_034f11170 [Talaromyces cellulolyticus]	NA	NA	NA	8660.52	286.909	-4.91579	4.32304e-18	Down
TP00727	2,3-diketo-5-methylthio-1-phosphopentanephosphatase [Talaromyces cellulolyticus]	NA	NA	NA	630.481	56.0259	-3.49229	1.26199e-05	Down
TP00738	Linear gramicidin synthase subunit D [Talaromyces marneffei PM1]	NA	NA	NA	109.289	6.18313	-4.14366	4.93915e-09	Down
TP00746	ATP-binding cassette transporter abc4 [Talaromyces marneffei PM1]	NA	NA	NA	1.32976	78.5849	5.88501	0.0236195	Up
TP00756	hypothetical protein TCE0_034f11135 [Talaromyces cellulolyticus]	NA	NA	NA	1224.12	424.423	-1.52817	2.13676e-06	Down
TP00764	vacuolar segregation protein (Pep7), putative [Talaromyces marneffei ATCC 18224]	IPR006642:Zinc finger; Rad18-type putative; IPR007087:Zinc finger; C2H2-type	NA	NA	571.815	208.156	-1.45788	9.6592e-06	Down
TP00769	short-chain dehydrogenase [Talaromyces cellulolyticus]	NA	NA	NA	176.985	78.3432	-1.17575	0.0307333	Down
TP00772	hypothetical protein TCE0_034f11105 [Talaromyces cellulolyticus]	NA	NA	NA	49.5507	3.86091	-3.6819	3.00878e-14	Down
TP00773	hypothetical protein TCE0_034f11103 [Talaromyces cellulolyticus]	NA	NA	NA	1231.22	161.243	-2.93277	4.61959e-10	Down
TP00774	ion channel [Talaromyces cellulolyticus]	NA	NA	NA	1046.33	153.902	-2.76525	2.44042e-11	Down
TP00778	hypothetical protein TCE0_034f11094 [Talaromyces cellulolyticus]	NA	NA	NA	13.7816	86.9104	2.65679	1.93812e-09	Up
TP00783	hypothetical protein TCE0_034r11086 [Talaromyces cellulolyticus]	NA	NA	NA	533.386	85.434	-2.6423	0.00146311	Down
TP00786	hypothetical protein TCE0_034r11083 [Talaromyces cellulolyticus]	NA	NA	NA	133.949	56.6703	-1.24102	0.00184289	Down
TP00787	hypothetical protein TCE0_034f11081 [Talaromyces cellulolyticus]	NA	NA	NA	122.889	28.0186	-2.13289	0.00102825	Down
TP00789	C2H2 finger domain protein, putative [Talaromyces marneffei ATCC 18224]	NA	NA	NA	1.67083	101.484	5.92455	0.0234218	Up
TP00790	hypothetical protein TCE0_034f11073 [Talaromyces cellulolyticus]	NA	NA	NA	3887.82	217.945	-4.15693	2.74471e-05	Down
TP00792	mismatched base pair and cruciform DNA recognition protein [Talaromyces cellulolyticus]	NA	NA	NA	316.514	40.4667	-2.96746	0.000497667	Down
TP00793	hypothetical protein TCE0_034f11067 [Talaromyces cellulolyticus]	NA	NA	NA	2953.35	1148.89	-1.36211	1.2928e-07	Down
TP00803	polyamine transporter [Talaromyces cellulolyticus]	NA	NA	NA	14.4867	177.655	3.61628	1.53214e-23	Up
TP00813	Phosphatidylglycerol/phosphatidylinositol transfer protein [Talaromyces marneffei PM1]	NA	NA	NA	133.379	328.214	1.29911	0.00150652	Up
TP00814	hypothetical protein TCE0_034r11044 [Talaromyces cellulolyticus]	NA	NA	NA	2.49283	0.0853025	-4.86905	0.0446486	Down
TP00815	hypothetical protein OIDMADRAFT_32215 [Oidiodendron maius Zn]	NA	NA	NA	4.32128	0.133953	-5.01166	0.0462511	Down
TP00818	hypothetical protein PEXP_064730 [Penicillium expansum]	IPR001138:Fungal transcriptional regulatory protein; N-terminal	NA	NA	0.305624	25.0224	6.35532	0.00572703	Up
TP00822	hypothetical protein TCE0_034r11032 [Talaromyces cellulolyticus]	NA	NA	NA	4.02526	233.906	5.8607	0.0257861	Up
TP00823	hypothetical protein TCE0_034f11029 [Talaromyces cellulolyticus]	NA	NA	NA	0.607574	27.298	5.48959	0.0329313	Up
TP00827	hypothetical protein TCE0_034f11025 [Talaromyces cellulolyticus]	NA	NA	NA	58.2112	131.934	1.18045	0.0019211	Up
TP00832	aspergillopepsin [Talaromyces cellulolyticus]	NA	NA	NA	0.668183	63.1207	6.56173	2.04329e-06	Up
TP00836	hypothetical protein TCE0_034f11014 [Talaromyces cellulolyticus]	NA	NA	NA	768.834	276.237	-1.47677	0.000263926	Down
TP00839	hypothetical protein TCE0_034f11009 [Talaromyces cellulolyticus]	NA	NA	NA	25.1843	218.585	3.1176	0.00349233	Up
TP00842	hypothetical protein TCE0_034f11004 [Talaromyces cellulolyticus]	NA	NA	NA	156.794	502.468	1.68016	0.00168024	Up
TP00851	hypothetical protein TCE0_034f10989 [Talaromyces cellulolyticus]	NA	NA	NA	3.22978	191.609	5.89059	0.0248186	Up
TP00857	hypothetical protein TCE0_034f10980 [Talaromyces cellulolyticus]	NA	NA	NA	26.0687	7.60082	-1.77809	0.00166005	Down
TP00859	NAD kinase [Talaromyces cellulolyticus]	NA	NA	NA	3627.64	394.104	-3.20238	5.47327e-17	Down
TP00862	hypothetical protein TCE0_034f10975 [Talaromyces cellulolyticus]	NA	NA	NA	517.457	35.0974	-3.882	2.49982e-40	Down
TP00865	polysaccharide export protein (CAP59), putative [Talaromyces marneffei ATCC 18224]	NA	NA	GT69	0.790382	40.7515	5.68816	0.0272124	Up
TP00866	GTP cyclohydrolase [Talaromyces cellulolyticus]	NA	NA	NA	4801.32	651.834	-2.88085	2.32319e-07	Down
TP00867	uracil phosphoribosyltransferase [Talaromyces cellulolyticus]	NA	NA	NA	0.28361	60.4077	7.73468	0.00012369	Up
TP00870	hypothetical protein TCE0_034f10962 [Talaromyces cellulolyticus]	NA	NA	NA	2.17463	8.28554	1.92983	0.0250204	Up
TP00873	1,3-beta-glucanosyltransferase [Talaromyces cellulolyticus]	NA	NA	GH72	225.136	1243.57	2.46562	0.000180868	Up
TP00874	nicotinic acid plasma membrane transporter [Talaromyces cellulolyticus]	NA	NA	NA	10.4534	1.67444	-2.64222	0.0246628	Down
TP00878	arginyl-tRNA synthetase [Talaromyces cellulolyticus]	NA	NA	NA	0.704517	536.983	9.57403	1.42552e-06	Up
TP00881	hypothetical protein TCE0_034r10941 [Talaromyces cellulolyticus]	NA	NA	NA	22.0637	482.468	4.45069	1.02965e-14	Up
TP00882	GPI-anchor biosynthesis protein [Talaromyces cellulolyticus]	NA	NA	NA	73.5086	227.342	1.62888	2.32614e-08	Up
TP00885	formaldehyde dehydrogenase [Talaromyces cellulolyticus]	NA	NA	NA	5124.35	2026.05	-1.3387	0.0123204	Down
TP00886	inositol-3-phosphate synthase [Talaromyces cellulolyticus]	NA	NA	NA	3189.9	13272.2	2.05683	3.82766e-05	Up
TP00888	glycerophosphoryl diester phosphodiesterase family protein [Talaromyces cellulolyticus]	NA	NA	NA	1399.45	166.764	-3.06897	1.3793e-133	Down
TP00889	hypothetical protein TCE0_034r10927 [Talaromyces cellulolyticus]	NA	NA	NA	0.545969	10.0102	4.1965	0.00339563	Up
TP00894	RIO family protein kinase [Talaromyces cellulolyticus]	NA	NA	NA	1.12858	64.0647	5.82695	0.0245711	Up
TP00899	hypothetical protein TCE0_034r10913 [Talaromyces cellulolyticus]	NA	NA	NA	16.9581	7.72634	-1.13411	0.0454418	Down
TP00900	conserved hypothetical protein [Talaromyces stipitatus ATCC 10500]	IPR007219:Fungal specific transcription factor	NA	NA	448.74	9.68478	-5.53402	5.47965e-18	Down
TP00905	Unknown Function, partial [uncultured bacterium]	NA	NA	CBM66	25.181	6.6395	-1.92319	0.000913511	Down
TP00907	hypothetical protein TCE0_034f10904 [Talaromyces cellulolyticus]	NA	NA	NA	14.9894	1.25298	-3.58051	0.0228633	Down
TP00908	hypothetical protein TCE0_034r10902 [Talaromyces cellulolyticus]	NA	NA	NA	571.84	43.1252	-3.72901	8.01895e-18	Down
TP00921	hypothetical protein TCE0_034r10881 [Talaromyces cellulolyticus]	NA	NA	GH16	126.158	620.483	2.29815	0.00990282	Up
TP00927	actin binding protein [Talaromyces cellulolyticus]	NA	NA	NA	390.412	1683.96	2.10879	3.94509e-06	Up
TP00928	kinase-related protein [Talaromyces cellulolyticus]	NA	NA	NA	3.10142	186.08	5.90685	0.0244159	Up
TP00941	tetrahydrofolylpolyglutamate synthase [Talaromyces cellulolyticus]	NA	NA	NA	33.5958	0.148796	-7.8188	6.72373e-05	Down
TP00947	flavin containing polyamine oxidase, putative [Talaromyces stipitatus ATCC 10500]	NA	NA	NA	35.1935	1.66641	-4.4005	6.72928e-07	Down
TP00950	hypothetical protein TCE0_034r10837 [Talaromyces cellulolyticus]	NA	NA	NA	1375.61	456.4	-1.5917	3.12227e-07	Down
TP00955	polysaccharide deacetylase [Talaromyces cellulolyticus]	NA	NA	CE4	2.60842	16.8574	2.69214	0.000208565	Up
TP00957	hypothetical protein TCE0_034f10826 [Talaromyces cellulolyticus]	NA	NA	NA	28.818	13.9798	-1.04363	0.0393073	Down
TP00959	hypothetical protein TCE0_034r10822 [Talaromyces cellulolyticus]	NA	NA	NA	67.9879	8.88619	-2.93564	0.000558306	Down
TP00963	hypothetical protein TCE0_034f10815 [Talaromyces cellulolyticus]	NA	NA	NA	90.3353	231.868	1.35994	0.000432903	Up
TP00964	cytochrome b [Talaromyces cellulolyticus]	NA	NA	NA	1334.55	9.05282	-7.20377	1.91587e-23	Down
TP00967	hypothetical protein TCE0_034r10809 [Talaromyces cellulolyticus]	NA	NA	NA	33.6952	15.4735	-1.12275	0.0376067	Down
TP00973	hypothetical protein TCE0_034f10798 [Talaromyces cellulolyticus]	NA	NA	NA	514.829	3075.81	2.5788	1.76101e-10	Up
TP00974	hypothetical protein TCE0_034r10796 [Talaromyces cellulolyticus]	NA	NA	NA	87.4012	968.027	3.46932	0.0157225	Up
TP00976	hypothetical protein TCE0_034r10795 [Talaromyces cellulolyticus]	NA	NA	NA	999.768	245.088	-2.0283	1.50526e-11	Down
TP00977	hypothetical protein TCE0_034r10793 [Talaromyces cellulolyticus]	NA	NA	NA	446.135	187.448	-1.25099	2.14294e-07	Down
TP00979	hypothetical protein TCE0_034f10788 [Talaromyces cellulolyticus]	NA	NA	NA	33.3332	116.236	1.80203	3.41621e-07	Up
TP00981	hypothetical protein TCE0_034f10785 [Talaromyces cellulolyticus]	NA	NA	NA	28.8364	61.1762	1.08508	0.00268878	Up
TP00982	hypothetical protein TCE0_034r10783 [Talaromyces cellulolyticus]	IPR001138:Fungal transcriptional regulatory protein; N-terminal; IPR007219:Fungal specific transcription factor	NA	NA	694.01	306.922	-1.17709	0.00481414	Down
TP00983	prothymosin alpha homolog [Talaromyces cellulolyticus]	NA	NA	NA	548.935	1304.67	1.24897	0.00605948	Up
TP00984	ChAPs family protein [Talaromyces cellulolyticus]	NA	NA	NA	187.082	706.435	1.91688	0.000113324	Up
TP00986	hypothetical protein TCE0_034f10775 [Talaromyces cellulolyticus]	NA	NA	NA	129.449	309.501	1.25756	0.0189064	Up
TP00987	C6 finger domain protein, putative [Talaromyces marneffei ATCC 18224]	IPR007219:Fungal specific transcription factor	NA	NA	0.270899	23.2947	6.42611	0.00432649	Up
TP00989	hypothetical protein TCE0_034f10770 [Talaromyces cellulolyticus]	IPR001510:Zinc finger; PARP-type	NA	NA	29.0637	156.521	2.42906	4.4068e-23	Up
TP00992	hypothetical protein TCE0_034f10764 [Talaromyces cellulolyticus]	NA	NA	NA	18.3431	4.18698	-2.13125	0.029374	Down
TP00993	Bcs1 homolog [Talaromyces cellulolyticus]	NA	NA	NA	99.0712	260.922	1.39708	2.532e-05	Up
TP00995	hypothetical protein TCE0_034r10759 [Talaromyces cellulolyticus]	NA	NA	NA	27.8486	91.0344	1.70881	0.00114043	Up
TP00997	hypothetical protein TCE0_034f10755 [Talaromyces cellulolyticus]	NA	NA	NA	3.46261	205.39	5.89036	0.0248961	Up
TP00999	signal peptidase [Talaromyces cellulolyticus]	NA	NA	NA	0.298506	177.096	9.21256	3.84324e-07	Up
TP01005	hypothetical protein TCE0_034f10746 [Talaromyces cellulolyticus]	NA	NA	NA	8.83579	48.2479	2.44904	2.89634e-08	Up
TP01007	hypothetical protein TCE0_034f10743 [Talaromyces cellulolyticus]	IPR004827:Basic-leucine zipper (bZIP) transcription factor	NA	NA	870.119	336.98	-1.36855	1.61345e-05	Down
TP01008	hypothetical protein TCE0_034f10742 [Talaromyces cellulolyticus]	NA	NA	NA	1.28123	73.6806	5.84568	0.0244211	Up
TP01009	hypothetical protein TCE0_034r10740 [Talaromyces cellulolyticus]	NA	NA	NA	45.6554	141.041	1.62726	4.21261e-17	Up
TP01010	hypothetical protein TCE0_034f10738 [Talaromyces cellulolyticus]	NA	NA	NA	1.87324	113.306	5.91855	0.0235386	Up
TP01011	hypothetical protein TCE0_034r10736 [Talaromyces cellulolyticus]	NA	NA	NA	142.683	341.96	1.26101	7.76228e-10	Up
TP01012	hypothetical protein TCE0_034f10734 [Talaromyces cellulolyticus]	NA	NA	NA	1499.31	463.172	-1.69468	1.42319e-11	Down
TP01015	THUMP domain protein [Talaromyces marneffei ATCC 18224]	NA	NA	NA	59.5485	172.95	1.53822	8.6799e-09	Up
TP01025	hypothetical protein TCE0_034r10712 [Talaromyces cellulolyticus]	NA	NA	GH18	2578.67	1219.67	-1.08013	0.00721508	Down
TP01028	hypothetical protein TCE0_034r10708 [Talaromyces cellulolyticus]	IPR007087:Zinc finger; C2H2-type	NA	NA	47.4878	350.846	2.88521	0.00562286	Up
TP01035	hypothetical protein TCE0_034f10696 [Talaromyces cellulolyticus]	NA	NA	NA	24.8539	70.7832	1.50993	0.0139733	Up
TP01043	hypothetical protein PDE_00664 [Penicillium oxalicum 114-2]	NA	NA	NA	13.2292	2.90906	-2.1851	0.0209602	Down
TP01044	hypothetical protein Ao3042_06129 [Aspergillus oryzae 3.042]	NA	NA	NA	0.625291	28.7023	5.52049	0.0319508	Up
TP01051	glutaminase, putative [Talaromyces marneffei ATCC 18224]	NA	NA	NA	2002.8	606.83	-1.72265	2.39626e-10	Down
TP01052	hypothetical protein TCE0_034r10672 [Talaromyces cellulolyticus]	NA	NA	NA	27.5902	121.509	2.13883	6.52183e-05	Up
TP01056	hypothetical protein TCE0_034f10665 [Talaromyces cellulolyticus]	NA	NA	NA	279.863	618.413	1.14385	7.45396e-07	Up
TP01057	translation initiation factor subunit [Talaromyces cellulolyticus]	NA	NA	NA	365.94	1589.47	2.11887	0.0017784	Up
TP01058	hypothetical protein TCE0_034f10661 [Talaromyces cellulolyticus]	NA	NA	NA	290.29	31.8689	-3.18727	6.70371e-09	Down
TP01060	hypothetical protein TCE0_034r10656 [Talaromyces cellulolyticus]	NA	NA	NA	43.4491	124.439	1.51805	1.12696e-12	Up
TP01061	hypothetical protein TCE0_034r10654 [Talaromyces cellulolyticus]	NA	NA	NA	4960.31	651.247	-2.92915	5.76944e-14	Down
TP01063	putative transporter [Talaromyces marneffei PM1]	NA	NA	NA	0.58461	26.2417	5.48824	0.0327147	Up
TP01064	phosphoketolase [Talaromyces cellulolyticus]	NA	NA	NA	307.903	115.726	-1.41176	0.0369547	Down
TP01067	40S ribosomal protein [Talaromyces cellulolyticus]	NA	NA	NA	322.212	1834.73	2.50949	0.0198163	Up
TP01071	transcription regulator [Talaromyces cellulolyticus]	NA	NA	NA	1.15002	64.6937	5.81389	0.0248973	Up
TP01074	RTA1 domain protein, putative [Talaromyces marneffei ATCC 18224]	NA	NA	NA	48.6355	9.23853	-2.39627	1.67595e-09	Down
TP01077	microtubule associated protein EB1, putative [Talaromyces marneffei ATCC 18224]	NA	NA	NA	248.156	717.939	1.53261	0.00881739	Up
TP01080	Adh6 homolog [Talaromyces cellulolyticus]	NA	NA	NA	0.677673	32.6854	5.59191	0.02976	Up
TP01082	dehydrogenase [Talaromyces cellulolyticus]	NA	NA	NA	17.344	73.2761	2.0789	4.56197e-06	Up
TP01084	hypothetical protein TCE0_034f10613 [Talaromyces cellulolyticus]	IPR007087:Zinc finger; C2H2-type	NA	NA	1985.14	372.048	-2.41568	6.45781e-10	Down
TP01085	oxidoreductase, 2OG-Fe(II) oxygenase family [Talaromyces marneffei ATCC 18224]	NA	NA	NA	84.8576	214.396	1.33716	0.00129901	Up
TP01086	Asg1 homolog [Talaromyces cellulolyticus]	IPR001138:Fungal transcriptional regulatory protein; N-terminal; IPR007219:Fungal specific transcription factor	NA	NA	749.558	360.631	-1.05552	1.50678e-08	Down
TP01095	RNA polymerase III subunit C11, putative [Talaromyces marneffei ATCC 18224]	IPR001222:Transcription factor TFIIS	NA	NA	0.935206	7.75124	3.05107	0.0126978	Up
TP01100	hypothetical protein TCE0_034r10586 [Talaromyces cellulolyticus]	NA	NA	NA	58.6735	123.088	1.06891	0.00131181	Up
TP01102	glutaredoxin [Talaromyces cellulolyticus]	NA	NA	NA	2.7001	158.248	5.87303	0.0250584	Up
TP01103	hypothetical protein TCE0_034f10583 [Talaromyces cellulolyticus]	NA	NA	NA	258.563	574.622	1.1521	1.84365e-05	Up
TP01108	hypothetical protein TCE0_034f10575 [Talaromyces cellulolyticus]	NA	NA	NA	3264.93	253.724	-3.68572	1.40409e-06	Down
TP01109	AP-1 adaptor complex subunit [Talaromyces cellulolyticus]	NA	NA	NA	218.328	1346.59	2.62474	0.0102112	Up
TP01110	DnaJ domain protein [Talaromyces cellulolyticus]	NA	NA	NA	1141.53	488.597	-1.22425	1.76032e-05	Down
TP01112	60S ribosomal protein L16 [Talaromyces marneffei ATCC 18224]	NA	NA	NA	516.739	2613.23	2.33833	0.0220762	Up
TP01114	ubiquitin ligase complex F-box protein GRR1, putative [Talaromyces marneffei ATCC 18224]	NA	NA	NA	0.36847	192.244	9.02717	2.06749e-06	Up
TP01117	hypothetical protein TCE0_034r10562 [Talaromyces cellulolyticus]	NA	NA	NA	289.638	94.9215	-1.60944	0.00173189	Down
TP01123	hypothetical protein TCE0_034r10551 [Talaromyces cellulolyticus]	NA	NA	NA	9927.91	2549.93	-1.96103	1.66451e-06	Down
TP01124	hypothetical protein TCE0_034r10549 [Talaromyces cellulolyticus]	NA	NA	NA	275.79	6.96092	-5.30815	2.38761e-53	Down
TP01128	hypothetical protein Z519_09223 [Cladophialophora bantiana CBS 173.52]	NA	NA	NA	4.7698	0.0968978	-5.62132	0.0145535	Down
TP01130	hypothetical protein Z518_07408 [Rhinocladiella mackenziei CBS 650.93]	IPR007219:Fungal specific transcription factor	NA	NA	65.3683	12.4319	-2.39454	5.31744e-06	Down
TP01138	hypothetical protein TCE0_034f10542 [Talaromyces cellulolyticus]	NA	NA	NA	386.076	3597.73	3.22013	3.09566e-23	Up
TP01142	TATA-binding protein associated factor [Talaromyces cellulolyticus]	NA	NA	NA	880.126	390.068	-1.17398	0.00979207	Down
TP01145	hypothetical protein TCE0_034r10529 [Talaromyces cellulolyticus]	NA	NA	NA	0.16143	6.51503	5.33479	0.0237137	Up
TP01146	hypothetical protein TCE0_034f10528 [Talaromyces cellulolyticus]	NA	NA	NA	5.95371	0.110385	-5.75318	0.012372	Down
TP01148	FIT family protein scs3 [Talaromyces marneffei PM1]	NA	NA	NA	0.267537	176.209	9.36333	1.03329e-07	Up
TP01149	glycosyl hydrolase family 3 beta-glucosidase Bgl3B [Talaromyces cellulolyticus]	NA	Beta-glucosidase	GH3	8652.2	577.394	-3.90544	1.76054e-25	Down
TP01150	membrane transporter [Talaromyces cellulolyticus]	NA	NA	NA	4798.2	4.51605	-10.0532	1.09104e-145	Down
TP01152	hypothetical protein TCE0_034r10519 [Talaromyces cellulolyticus]	NA	NA	NA	632.47	237.499	-1.41307	0.040685	Down
TP01153	short-chain dehydrogenase [Talaromyces cellulolyticus]	NA	NA	NA	1474.63	24.1812	-5.93032	4.61743e-40	Down
TP01154	hypothetical protein TCE0_034r10516 [Talaromyces cellulolyticus]	IPR001138:Fungal transcriptional regulatory protein; N-terminal; IPR007219:Fungal specific transcription factor	NA	NA	983.165	417.881	-1.23434	4.93431e-10	Down
TP01157	hypothetical protein TCE0_034f10510 [Talaromyces cellulolyticus]	NA	NA	NA	0.582025	26.1933	5.49197	0.0325556	Up
TP01159	hypothetical protein TCE0_034f10508 [Talaromyces cellulolyticus]	NA	NA	NA	49.8919	24.6591	-1.01669	0.000441627	Down
TP01161	pyridoxamine phosphate oxidase family protein [Talaromyces cellulolyticus]	NA	NA	NA	877.016	375.143	-1.22516	1.00616e-07	Down
TP01165	hypothetical protein TCE0_034r10496 [Talaromyces cellulolyticus]	NA	NA	NA	0.862408	45.8511	5.73244	0.0261618	Up
TP01166	Uncharacterized protein GQ26_0061240 [Talaromyces marneffei PM1]	NA	NA	NA	1.44875	54.0326	5.22094	0.0284189	Up
TP01175	hypothetical protein TCE0_034f10482 [Talaromyces cellulolyticus]	NA	NA	NA	520.912	257.613	-1.01583	6.75449e-14	Down
TP01177	hypothetical protein TCE0_034r10481 [Talaromyces cellulolyticus]	NA	NA	NA	1.22206	71.0927	5.86231	0.0238984	Up
TP01181	cysteine dioxygenase [Talaromyces cellulolyticus]	NA	NA	NA	5237.02	559.232	-3.22723	9.55571e-18	Down
TP01188	conserved hypothetical protein [Talaromyces marneffei ATCC 18224]	NA	NA	NA	1184.93	104.814	-3.4989	8.85413e-07	Down
TP01190	protein phosphatase regulatory subunit [Talaromyces cellulolyticus]	NA	NA	NA	15.4918	672.524	5.44001	0.0429941	Up
TP01192	hypothetical protein TCE0_034f10462 [Talaromyces cellulolyticus]	NA	NA	NA	483.399	2196.03	2.18361	0.00844982	Up
TP01193	phosphatidylinositol-3-phosphatase [Talaromyces cellulolyticus]	NA	NA	NA	4.27749	246.984	5.85151	0.0261179	Up
TP01197	hypothetical protein TCE0_034f10456 [Talaromyces cellulolyticus]	NA	NA	NA	47.3976	122.372	1.36839	0.000130031	Up
TP01200	hypothetical protein TCE0_034r10450 [Talaromyces cellulolyticus]	NA	NA	NA	45.1884	153.092	1.76038	0.0381917	Up
TP01205	hypothetical protein TCE0_034r10442 [Talaromyces cellulolyticus]	NA	NA	NA	12342.5	2970.31	-2.05495	0.0135089	Down
TP01206	hypothetical protein TCE0_034r10441 [Talaromyces cellulolyticus]	NA	NA	NA	0.936944	49.179	5.71394	0.0271295	Up
TP01207	putative transcriptional regulatory protein C3C7.04 [Talaromyces marneffei PM1]	IPR001138:Fungal transcriptional regulatory protein; N-terminal; IPR007219:Fungal specific transcription factor	NA	NA	1086.81	188.463	-2.52775	3.81915e-07	Down
TP01208	alpha/beta fold family hydrolase [Talaromyces cellulolyticus]	NA	NA	NA	1121.59	319.158	-1.8132	0.00357019	Down
TP01209	hypothetical protein TCE0_034f10435 [Talaromyces cellulolyticus]	NA	NA	NA	26831.1	5583.24	-2.26473	0.00110149	Down
TP01210	tRNA splicing 2'-phosphotransferase [Talaromyces cellulolyticus]	NA	NA	NA	1381.99	166.122	-3.05643	1.97022e-05	Down
TP01211	NA	NA	NA	NA	55.3008	2.79361	-4.3071	0.0065916	Down
TP01216	DUF1295 domain protein [Talaromyces stipitatus ATCC 10500]	NA	NA	NA	120.075	278.119	1.21177	3.44211e-10	Up
TP01222	Trl1 homolog [Talaromyces cellulolyticus]	NA	NA	NA	118.305	278.665	1.23602	0.0172023	Up
TP01224	hypothetical protein TCE0_034r10410 [Talaromyces cellulolyticus]	NA	NA	NA	714.601	276.963	-1.36745	0.00748751	Down
TP01226	hypothetical protein TCE0_034f10408 [Talaromyces cellulolyticus]	NA	NA	NA	154.008	477.1	1.63129	6.71898e-14	Up
TP01228	hypothetical protein TCE0_034r10404 [Talaromyces cellulolyticus]	NA	NA	NA	15.4283	182.94	3.56772	3.72935e-27	Up
TP01229	NB-ARC [Penicillium roqueforti FM164]	NA	NA	NA	0.433164	15.9625	5.20363	0.0441389	Up
TP01231	actin-interacting protein (Bud6/Aip3), putative [Talaromyces marneffei ATCC 18224]	NA	NA	NA	5.4519	302.185	5.79253	0.0281244	Up
TP01232	Uncharacterized protein T310_6993 [Rasamsonia emersonii CBS 393.64]	NA	NA	NA	3.35829	199.648	5.89359	0.0247909	Up
TP01235	conserved hypothetical protein [Talaromyces stipitatus ATCC 10500]	NA	NA	NA	43.0874	1102.29	4.67709	0.000136612	Up
TP01239	hypothetical protein TCE0_034f10390 [Talaromyces cellulolyticus]	NA	NA	NA	41.8951	136.778	1.70698	2.44045e-08	Up
TP01240	hypothetical protein TCE0_034r10388 [Talaromyces cellulolyticus]	NA	NA	NA	183.532	602.764	1.71556	1.44716e-05	Up
TP01241	hypothetical protein TCE0_034f10386 [Talaromyces cellulolyticus]	NA	NA	NA	3281.42	1337.44	-1.29484	2.00036e-05	Down
TP01242	vacuolar transporter chaperon Vtc1, putative [Talaromyces marneffei ATCC 18224]	NA	NA	NA	0.745508	37.1868	5.64042	0.0285038	Up
TP01243	dynein light chain [Talaromyces cellulolyticus]	NA	NA	NA	1.29864	76.4152	5.87879	0.0236872	Up
TP01248	hypothetical protein TCE0_034f10371 [Talaromyces cellulolyticus]	NA	NA	NA	94.9657	244.143	1.36225	0.00456094	Up
TP01251	50S ribosomal protein [Talaromyces cellulolyticus]	NA	NA	NA	71.7855	235.671	1.71501	1.12697e-06	Up
TP01259	RNP domain protein [Talaromyces stipitatus ATCC 10500]	NA	NA	NA	2.05156	125.612	5.93611	0.0234412	Up
TP01261	GPI anchored serine-threonine rich protein [Talaromyces cellulolyticus]	NA	NA	NA	3.25307	20.9085	2.68421	0.0207286	Up
TP01271	hypothetical protein TCE0_034f10334 [Talaromyces cellulolyticus]	NA	NA	NA	14.8444	40.2631	1.43954	0.000515637	Up
TP01274	pre-mRNA splicing factor [Talaromyces cellulolyticus]	NA	NA	NA	2.20905	135.292	5.9365	0.0234918	Up
TP01276	SNF7 family protein [Talaromyces cellulolyticus]	NA	NA	NA	243.626	116.705	-1.06181	3.7632e-16	Down
TP01281	hypothetical protein TCE0_034r10321 [Talaromyces cellulolyticus]	NA	NA	NA	1.23092	71.3916	5.85795	0.0240228	Up
TP01284	hypothetical protein TCE0_034f10316 [Talaromyces cellulolyticus]	NA	NA	NA	1.65676	100.464	5.92217	0.0234326	Up
TP01286	hypothetical protein TCE0_034r10311 [Talaromyces cellulolyticus]	IPR007087:Zinc finger; C2H2-type	NA	NA	1082.43	292.579	-1.88737	2.06875e-10	Down
TP01290	hypothetical protein FAVG1_03061 [Fusarium avenaceum]	IPR001138:Fungal transcriptional regulatory protein; N-terminal; IPR007219:Fungal specific transcription factor	NA	NA	81.4724	25.584	-1.67107	1.64659e-07	Down
TP01295	hypothetical protein TCE0_034f10302 [Talaromyces cellulolyticus]	NA	NA	NA	6.46234	0.573532	-3.49411	0.00558472	Down
TP01300	hypothetical protein TCE0_034r10295 [Talaromyces cellulolyticus]	NA	NA	NA	34.2681	5.18162	-2.72539	1.2258e-07	Down
TP01305	hypothetical protein TCE0_034r10291 [Talaromyces cellulolyticus]	NA	NA	NA	10.3573	58.1625	2.48944	0.00162221	Up
TP01311	DNA mismatch repair protein [Talaromyces cellulolyticus]	NA	NA	NA	115.869	311.648	1.42742	0.01003	Up
TP01316	GTPase activating protein [Talaromyces cellulolyticus]	NA	NA	NA	5.00261	280.52	5.80928	0.0275293	Up
TP01317	phosphoglyceride transfer family protein [Talaromyces cellulolyticus]	NA	NA	NA	350.075	868.533	1.31092	0.000478601	Up
TP01324	phospholipid-diacylglycerol acyltransferase [Talaromyces cellulolyticus]	NA	NA	NA	2.06269	126.407	5.93741	0.0234326	Up
TP01325	aureobasidin resistance protein Aur1 [Talaromyces stipitatus ATCC 10500]	NA	NA	NA	3416.51	817.445	-2.06333	0.000109535	Down
TP01326	vacuolar iron transporter Ccc1, putative [Talaromyces stipitatus ATCC 10500]	NA	NA	NA	53.7517	112.637	1.0673	0.0117316	Up
TP01328	hypothetical protein PMAA_099760 [Talaromyces marneffei ATCC 18224]	NA	NA	NA	0.358979	905.077	11.2999	5.71716e-12	Up
TP01329	conserved hypothetical protein [Talaromyces marneffei ATCC 18224]	NA	NA	NA	0.875282	46.517	5.73187	0.00146426	Up
TP01332	hypothetical protein TCE0_034f10260 [Talaromyces cellulolyticus]	NA	NA	NA	356.846	66.6311	-2.42103	5.01203e-06	Down
TP01337	hypothetical protein TCE0_034f10253 [Talaromyces cellulolyticus]	NA	NA	NA	322.582	91.2594	-1.82162	6.51153e-06	Down
TP01338	BCAS2 family protein [Talaromyces cellulolyticus]	NA	NA	NA	43.425	142.312	1.71245	8.35433e-15	Up
TP01340	hypothetical protein TCE0_034r10249 [Talaromyces cellulolyticus]	NA	NA	NA	376.056	89.9429	-2.06387	1.62811e-15	Down
TP01343	hypothetical protein TCE0_034r10244 [Talaromyces cellulolyticus]	NA	NA	NA	0.614452	28.3398	5.52738	0.0315663	Up
TP01346	D-lactate dehydrogenase [Talaromyces cellulolyticus]	NA	NA	AA4;AA7	1.30568	76.8997	5.8801	0.0236675	Up
TP01347	hypothetical protein TCE0_034f10238 [Talaromyces cellulolyticus]	NA	NA	NA	0.614157	28.3473	5.52846	0.0315371	Up
TP01351	Ifm1 homolog [Talaromyces cellulolyticus]	NA	NA	NA	261.593	525.676	1.00685	0.00190874	Up
TP01353	hypothetical protein TCE0_034f10227 [Talaromyces cellulolyticus]	NA	NA	AA7	977.39	130.663	-2.90308	2.69119e-06	Down
TP01355	hypothetical protein TCE0_034f10223 [Talaromyces cellulolyticus]	NA	NA	NA	271.881	590.922	1.11999	1.0327e-05	Up
TP01356	high expression lethality protein [Talaromyces cellulolyticus]	NA	NA	NA	6264.69	2470.56	-1.34241	0.000480694	Down
TP01364	Golgi phosphoprotein 3 homolog [Talaromyces cellulolyticus]	NA	NA	NA	221.491	697.8	1.65557	2.34031e-06	Up
TP01370	hypothetical protein TCE0_034f10208 [Talaromyces cellulolyticus]	NA	NA	NA	144.072	302.468	1.07	0.0355416	Up
TP01371	conserved hypothetical protein [Talaromyces marneffei ATCC 18224]	NA	NA	NA	1.43323	84.3341	5.87877	0.0238896	Up
TP01381	40S ribosomal protein S26 [Talaromyces marneffei ATCC 18224]	NA	NA	NA	139.269	637.883	2.19542	0.0270414	Up
TP01382	hypothetical protein TCE0_034r10190 [Talaromyces cellulolyticus]	NA	NA	NA	452.455	1464.41	1.69447	0.00396142	Up
TP01383	karyopherin [Talaromyces cellulolyticus]	NA	NA	NA	98.2782	756.708	2.94479	0.00989001	Up
TP01388	hypothetical protein PMAA_026370 [Talaromyces marneffei ATCC 18224]	NA	NA	NA	11.1037	1.90816	-2.54079	0.0429707	Down
TP01390	hypothetical protein TCE0_034f10178 [Talaromyces cellulolyticus]	NA	NA	NA	1542.82	405.255	-1.92867	3.1608e-09	Down
TP01392	integral membrane protein [Talaromyces cellulolyticus]	NA	NA	NA	0.606925	27.8704	5.52107	0.031737	Up
TP01396	hypothetical protein TCE0_034f10172 [Talaromyces cellulolyticus]	NA	NA	NA	1314.31	434.104	-1.59819	8.04062e-10	Down
TP01397	60S acidic ribosomal protein [Talaromyces cellulolyticus]	NA	NA	NA	97.486	493.436	2.3396	0.0268259	Up
TP01399	hypothetical protein TCE0_034r10167 [Talaromyces cellulolyticus]	NA	NA	NA	10.0402	2.08071	-2.27064	0.00473444	Down
TP01401	hypothetical protein TCE0_034f10165 [Talaromyces cellulolyticus]	NA	NA	NA	2.25679	138.259	5.93695	0.0234927	Up
TP01405	hypothetical protein TCE0_034f10157 [Talaromyces cellulolyticus]	IPR007087:Zinc finger; C2H2-type	NA	NA	266.561	819.946	1.62106	2.69392e-14	Up
TP01407	hypothetical protein TCE0_034r10153 [Talaromyces cellulolyticus]	NA	NA	NA	189.112	489.427	1.37185	6.18897e-14	Up
TP01410	hypothetical protein TCE0_018r05879 [Talaromyces cellulolyticus]	IPR001138:Fungal transcriptional regulatory protein; N-terminal; IPR007219:Fungal specific transcription factor	NA	NA	484.012	53.8067	-3.16919	0.00918281	Down
TP01411	hypothetical protein TCE0_034f10145 [Talaromyces cellulolyticus]	NA	NA	NA	0.255208	126.75	8.9561	6.24122e-07	Up
TP01414	dicarboxylic amino acid permease [Talaromyces cellulolyticus]	NA	NA	NA	3490.11	160.071	-4.44649	5.07087e-84	Down
TP01418	hypothetical protein TCE0_034r10139 [Talaromyces cellulolyticus]	NA	NA	NA	19.1308	97.5763	2.35064	3.21e-11	Up
TP01420	methionyl-tRNA formyltransferase family protein [Talaromyces cellulolyticus]	NA	NA	NA	61.9729	288.616	2.21944	2.11394e-16	Up
TP01423	KOW motif domain protein [Talaromyces cellulolyticus]	NA	NA	NA	203.382	574.136	1.4972	0.000154611	Up
TP01424	hypothetical protein TCE0_034r10131 [Talaromyces cellulolyticus]	NA	NA	NA	2.57193	156.797	5.9299	0.0236879	Up
TP01425	serine/threonine protein kinase [Talaromyces cellulolyticus]	NA	NA	NA	335.571	894.667	1.41473	0.00146406	Up
TP01426	hypothetical protein TCE0_034f10128 [Talaromyces cellulolyticus]	NA	NA	NA	8.82383	1.11293	-2.98704	0.0140847	Down
TP01429	RNAse [Talaromyces cellulolyticus]	NA	NA	NA	40.5046	95.0031	1.22989	0.0247341	Up
TP01431	hypothetical protein TCE0_034r10119 [Talaromyces cellulolyticus]	NA	NA	NA	72.8975	21.2246	-1.78013	3.5498e-05	Down
TP01434	hypothetical protein TCE0_034r10115 [Talaromyces cellulolyticus]	NA	NA	NA	2.05791	35.9969	4.12862	0.0307232	Up
TP01438	endosomal cargo receptor [Talaromyces cellulolyticus]	NA	NA	NA	207.911	549.081	1.40106	0.000659347	Up
TP01440	hypothetical protein TCE0_034f10107 [Talaromyces cellulolyticus]	NA	NA	NA	18.7972	2.67553	-2.81263	0.00472508	Down
TP01442	ubiquitin-protein ligase [Talaromyces cellulolyticus]	NA	NA	NA	1645.65	619.902	-1.40854	7.90796e-06	Down
TP01446	hypothetical protein TCE0_034r10099 [Talaromyces cellulolyticus]	NA	NA	NA	42.2215	240.174	2.50803	4.38803e-07	Up
TP01450	hypothetical protein TCE0_034r10091 [Talaromyces cellulolyticus]	IPR001138:Fungal transcriptional regulatory protein; N-terminal	NA	NA	188.132	84.808	-1.14948	8.11268e-17	Down
TP01451	ABC multidrug transporter, putative [Talaromyces marneffei ATCC 18224]	NA	NA	NA	44.6694	20.1132	-1.15115	0.0352221	Down
TP01454	37S ribosomal protein [Talaromyces cellulolyticus]	NA	NA	NA	223.914	574.832	1.36019	1.58079e-07	Up
TP01456	RecQ family helicase RecQ, putative [Talaromyces marneffei ATCC 18224]	IPR011991:Winged helix repressor DNA-binding	NA	NA	16.7527	95.4644	2.51057	0.0269455	Up
TP01457	NPP1 domain protein [Talaromyces cellulolyticus]	NA	NA	NA	1.27018	30.4381	4.58277	0.00596808	Up
TP01463	hypothetical protein TCE0_034r10072 [Talaromyces cellulolyticus]	NA	NA	NA	42.1408	11.1416	-1.91926	0.00525939	Down
TP01464	hypothetical protein TCE0_034r10071 [Talaromyces cellulolyticus]	NA	NA	NA	3.54664	218.393	5.94433	4.55238e-30	Up
TP01466	hypothetical protein TCE0_034r10068 [Talaromyces cellulolyticus]	NA	NA	NA	809.153	1851.37	1.19411	0.00784637	Up
TP01471	hypothetical protein PISL3812_02478 [Talaromyces islandicus]	NA	NA	NA	24.3895	11.8616	-1.03996	0.0352439	Down
TP01473	LaeA-like methyltransferase [Talaromyces cellulolyticus]	NA	NA	NA	55.4464	245.128	2.14437	3.34773e-06	Up
TP01476	cytochrome c subunit [Talaromyces cellulolyticus]	NA	NA	NA	134.069	465.027	1.79434	0.000197837	Up
TP01477	Iki3 homolog [Talaromyces cellulolyticus]	NA	NA	NA	4.7326	268.385	5.82552	0.0269718	Up
TP01480	hypothetical protein TCE0_034r10050 [Talaromyces cellulolyticus]	NA	NA	NA	13.3137	36.7842	1.46618	0.00105995	Up
TP01481	hypothetical protein TCE0_034r10049 [Talaromyces cellulolyticus]	NA	NA	NA	62.6768	6.1715	-3.34424	9.02741e-06	Down
TP01483	hypothetical protein TCE0_034f10044 [Talaromyces cellulolyticus]	IPR007087:Zinc finger; C2H2-type	NA	NA	1246.78	490.186	-1.34681	8.81212e-09	Down
TP01484	dual specificity phosphatase, putative [Talaromyces marneffei ATCC 18224]	NA	NA	NA	459.525	85.6309	-2.42394	1.15314e-18	Down
TP01487	conserved hypothetical protein [Talaromyces marneffei ATCC 18224]	NA	NA	NA	0.913447	48.1758	5.72084	0.0268046	Up
TP01492	hypothetical protein TCE0_034f10030 [Talaromyces cellulolyticus]	NA	NA	NA	2637.83	968.358	-1.44574	7.84193e-20	Down
TP01496	hypothetical protein TCE0_034r10024 [Talaromyces cellulolyticus]	NA	NA	NA	75.3496	179.477	1.25213	0.00139963	Up
TP01498	hypothetical protein TCE0_034f10022 [Talaromyces cellulolyticus]	NA	NA	NA	1.6541	99.8803	5.91608	0.0234873	Up
TP01501	methionine aminopeptidase [Talaromyces cellulolyticus]	NA	NA	NA	0.286902	250.801	9.77177	1.71246e-08	Up
TP01503	DnaJ domain protein [Talaromyces cellulolyticus]	NA	NA	NA	0.501326	77.9806	7.28122	0.00112445	Up
TP01504	outer mitochondrial membrane protein porin [Talaromyces marneffei ATCC 18224]	NA	NA	NA	2181.8	5553.12	1.34778	0.0401426	Up
TP01508	Pfs domain protein [Talaromyces cellulolyticus]	NA	NA	NA	10.7354	33.5866	1.64551	0.000108704	Up
TP01511	Bat2 homolog [Talaromyces cellulolyticus]	NA	NA	NA	127.345	586.84	2.20423	0.0440858	Up
TP01512	hypothetical protein TCE0_034r10007 [Talaromyces cellulolyticus]	IPR004827:Basic-leucine zipper (bZIP) transcription factor	NA	NA	104.85	1.59986	-6.03424	1.18619e-07	Down
TP01513	hypothetical protein TCE0_034f10005 [Talaromyces cellulolyticus]	NA	NA	NA	28.6047	11.4786	-1.31731	0.00326808	Down
TP01519	hypothetical protein TCE0_034f09999 [Talaromyces cellulolyticus]	NA	NA	NA	4.24107	245.363	5.85435	0.0260292	Up
TP01520	hypothetical protein TCE0_034r09997 [Talaromyces cellulolyticus]	NA	NA	NA	1693.91	331.51	-2.35323	1.86592e-49	Down
TP01523	retrograde vesicle-mediated transport protein Get1, putative [Talaromyces marneffei ATCC 18224]	NA	NA	NA	0.275799	132.584	8.90908	1.11929e-06	Up
TP01524	hypothetical protein PMAA_027550 [Talaromyces marneffei ATCC 18224]	NA	NA	NA	4154.63	330.637	-3.6514	1.00883e-11	Down
TP01525	hypothetical protein TCE0_034f09990 [Talaromyces cellulolyticus]	NA	NA	NA	43.8326	213.389	2.28341	0.0366978	Up
TP01526	hypothetical protein TCE0_034r09988 [Talaromyces cellulolyticus]	NA	NA	NA	17.987	52.9489	1.55765	0.000935353	Up
TP01530	hypothetical protein TCE0_034r09981 [Talaromyces cellulolyticus]	NA	NA	NA	106.804	324.985	1.6054	0.000203311	Up
TP01531	hypothetical protein TCE0_034r09980 [Talaromyces cellulolyticus]	NA	NA	NA	191.893	431.681	1.16966	0.0240288	Up
TP01544	RNA-binding protein [Talaromyces cellulolyticus]	NA	NA	NA	53.7037	134.579	1.32536	0.00215009	Up
TP01550	hypothetical protein TCE0_034f09956 [Talaromyces cellulolyticus]	NA	NA	NA	313.779	79.227	-1.98568	1.08087e-08	Down
TP01559	calcium binding protein [Talaromyces cellulolyticus]	NA	NA	NA	184.471	0.482907	-8.57743	4.086e-10	Down
TP01561	hypothetical protein TCE0_034r09944 [Talaromyces cellulolyticus]	NA	NA	NA	161.878	70.7113	-1.19489	2.1836e-05	Down
TP01563	hypothetical protein TCE0_034f09941 [Talaromyces cellulolyticus]	NA	NA	NA	127.931	482.573	1.91538	0.0304773	Up
TP01565	hypothetical protein TCE0_034f09939 [Talaromyces cellulolyticus]	NA	NA	NA	0.753046	38.0164	5.65774	0.0279733	Up
TP01567	Gdh1 homolog [Talaromyces cellulolyticus]	NA	NA	NA	25.4063	1176.57	5.53326	1.15303e-19	Up
TP01568	hypothetical protein TCE0_034f09933 [Talaromyces cellulolyticus]	NA	NA	NA	14.1685	140.881	3.31372	0.0255943	Up
TP01569	L-fucose permease [Talaromyces cellulolyticus]	NA	NA	NA	1.05857	59.4896	5.81245	0.024733	Up
TP01578	MAP kinase kinase kinase [Talaromyces cellulolyticus]	NA	NA	NA	2.22455	134.478	5.91772	0.0237875	Up
TP01580	hypothetical protein TCE0_034f09911 [Talaromyces cellulolyticus]	NA	NA	NA	1.15758	63.321	5.77351	0.0260292	Up
TP01587	protein kinase Scy1, putative [Talaromyces marneffei ATCC 18224]	NA	NA	NA	3.33367	199.044	5.89983	0.0246669	Up
TP01588	dipeptidyl peptidase, putative [Talaromyces marneffei ATCC 18224]	NA	NA	NA	1159.29	537.621	-1.10858	4.05262e-05	Down
TP01589	hypothetical protein PISL3812_02577 [Talaromyces islandicus]	NA	NA	NA	54.4501	233.207	2.09861	0.0106327	Up
TP01592	hypothetical protein TCE0_034r09895 [Talaromyces cellulolyticus]	NA	NA	NA	248.149	743.866	1.58384	1.32975e-24	Up
TP01598	hypothetical protein TCE0_034r09886 [Talaromyces cellulolyticus]	NA	NA	NA	670.121	1421.45	1.08487	0.000360124	Up
TP01602	hypothetical protein TCE0_034r09880 [Talaromyces cellulolyticus]	NA	NA	NA	298.35	614.455	1.0423	7.29113e-14	Up
TP01603	hypothetical protein TCE0_034f09878 [Talaromyces cellulolyticus]	NA	NA	NA	77.301	188.654	1.28718	3.09163e-08	Up
TP01608	conserved hypothetical protein [Talaromyces marneffei ATCC 18224]	NA	NA	NA	48.8081	122.408	1.3265	9.3704e-05	Up
TP01609	hypothetical protein TCE0_034r09874 [Talaromyces cellulolyticus]	NA	NA	NA	215.233	799.436	1.89308	1.04839e-08	Up
TP01611	disrupter of telomere silencing protein [Talaromyces cellulolyticus]	NA	NA	NA	6.4887	347.328	5.74222	0.0299497	Up
TP01617	NADH-ubiquinone oxidoreductase subunit [Talaromyces cellulolyticus]	NA	NA	NA	6.59202	581.934	6.46399	0.000785408	Up
TP01631	ubiquitin carboxyl-terminal hydrolase [Talaromyces cellulolyticus]	NA	NA	NA	5.55379	304.867	5.77857	0.028573	Up
TP01632	DNA replication factor complex subunit [Talaromyces cellulolyticus]	NA	NA	NA	0.354411	393.635	10.1172	8.88568e-09	Up
TP01634	Dbp3 homolog [Talaromyces cellulolyticus]	NA	NA	NA	2.29086	140.101	5.93444	0.0235112	Up
TP01636	hypothetical protein TCE0_015r01329 [Talaromyces cellulolyticus]	NA	NA	NA	181.466	493.461	1.44324	2.36172e-11	Up
TP01637	FtsJ homolog [Talaromyces cellulolyticus]	NA	NA	NA	0.348414	58.0055	7.37924	0.000545563	Up
TP01641	glutamine amidotransferase:cyclase [Talaromyces marneffei ATCC 18224]	NA	NA	NA	3.18096	189.523	5.89677	0.0246892	Up
TP01642	hypothetical protein TCE0_015f01336 [Talaromyces cellulolyticus]	IPR001878:Zinc finger; CCHC-type	NA	NA	0.977248	54.0333	5.78898	0.0250529	Up
TP01645	hypothetical protein TCE0_015r01340 [Talaromyces cellulolyticus]	NA	NA	NA	76.4316	204.805	1.42201	0.000668176	Up
TP01646	DNA polymerase epsilon subunit B [Talaromyces marneffei PM1]	NA	NA	NA	23.1069	80.336	1.79772	0.00482235	Up
TP01647	hypothetical protein TCE0_015r01344 [Talaromyces cellulolyticus]	NA	NA	NA	974.177	2883.7	1.56566	0.0204055	Up
TP01651	hypothetical protein TCE0_015f01350 [Talaromyces cellulolyticus]	NA	NA	NA	106.845	677.057	2.66376	1.16452e-07	Up
TP01656	putative RNA-binding protein [Talaromyces marneffei PM1]	NA	NA	NA	0.239703	13.7913	5.84636	0.012974	Up
TP01664	glutamate dehydrogenase [Talaromyces cellulolyticus]	NA	NA	NA	5089.47	617.102	-3.04394	1.9587e-43	Down
TP01665	Trihelix transcription factor GTL2 [Talaromyces marneffei PM1]	NA	NA	NA	23.6167	2.77206	-3.09077	0.00238248	Down
TP01666	conserved hypothetical protein [Talaromyces marneffei ATCC 18224]	NA	NA	NA	123.764	56.0704	-1.14228	0.000454337	Down
TP01667	conserved hypothetical protein [Talaromyces marneffei ATCC 18224]	NA	NA	NA	5204.59	888.959	-2.5496	4.1659e-08	Down
TP01669	hypothetical protein TCE0_015r01373 [Talaromyces cellulolyticus]	NA	NA	NA	166.646	4.2409	-5.29627	1.89747e-06	Down
TP01671	hypothetical protein TCE0_015r01375 [Talaromyces cellulolyticus]	NA	NA	NA	107.537	1.7286	-5.95908	3.09853e-12	Down
TP01675	small nucleolar ribonucleoprotein complex subunit, putative [Talaromyces marneffei ATCC 18224]	NA	NA	NA	42.9861	119.856	1.47936	0.0441809	Up
TP01678	epoxide hydrolase [Talaromyces cellulolyticus]	NA	NA	NA	350.646	83.2121	-2.07515	3.70845e-05	Down
TP01679	carnitinyl-CoA dehydratase [Talaromyces cellulolyticus]	NA	NA	NA	334.88	65.3065	-2.35834	1.05426e-24	Down
TP01683	hypothetical protein TCE0_015f01392 [Talaromyces cellulolyticus]	NA	NA	NA	174.36	364.161	1.06251	0.00705296	Up
TP01684	ammonium permease [Talaromyces cellulolyticus]	NA	NA	NA	88.1483	503.812	2.51488	3.30526e-06	Up
TP01688	hypothetical protein TCE0_015f01401 [Talaromyces cellulolyticus]	NA	NA	NA	15.2408	1.98697	-2.93929	0.0133303	Down
TP01689	antiporter [Talaromyces cellulolyticus]	NA	NA	NA	1476.16	258.318	-2.51463	8.20421e-39	Down
TP01693	hypothetical protein TCE0_015f01408 [Talaromyces cellulolyticus]	NA	NA	NA	159.658	826.979	2.37287	3.71025e-12	Up
TP01698	vacuolar transporter chaperone complex subunit [Talaromyces cellulolyticus]	NA	NA	NA	123.203	337.703	1.45472	1.02917e-08	Up
TP01702	hypothetical protein TCE0_015r01420 [Talaromyces cellulolyticus]	NA	NA	NA	56.8976	114.879	1.01368	5.59497e-08	Up
TP01707	adenine deaminase [Talaromyces cellulolyticus]	NA	NA	NA	0.813311	41.8151	5.68407	0.0274518	Up
TP01708	adenosine deaminase [Talaromyces stipitatus ATCC 10500]	NA	NA	NA	25.5207	1307.14	5.6786	0.000937841	Up
TP01709	hypothetical protein TCE0_015f01430 [Talaromyces cellulolyticus]	NA	NA	NA	203.84	645.639	1.66329	6.31896e-13	Up
TP01710	conserved hypothetical protein [Talaromyces stipitatus ATCC 10500]	NA	NA	NA	3.75372	219.929	5.87257	0.0253858	Up
TP01711	hypothetical protein TCE0_015r01433 [Talaromyces cellulolyticus]	NA	NA	NA	996.619	462.113	-1.1088	8.33237e-07	Down
TP01715	epoxide hydrolase [Talaromyces cellulolyticus]	NA	NA	NA	192.309	5.51577	-5.12372	1.51901e-21	Down
TP01716	hypothetical protein TCE0_015r01442 [Talaromyces cellulolyticus]	NA	NA	NA	53.164	5.00912	-3.40782	6.31169e-07	Down
TP01717	conserved hypothetical protein [Talaromyces marneffei ATCC 18224]	NA	NA	NA	110.353	34.2572	-1.68764	0.0290381	Down
TP01719	Gup1 homolog [Talaromyces cellulolyticus]	NA	NA	NA	93.6002	284.76	1.60516	0.0161725	Up
TP01721	acylphosphatase family protein [Talaromyces cellulolyticus]	NA	NA	NA	0.171374	5.53343	5.01296	0.0395529	Up
TP01726	hypothetical protein TCE0_015r01454 [Talaromyces cellulolyticus]	NA	NA	NA	1316.67	221.25	-2.57315	0.000339856	Down
TP01727	hypothetical protein TCE0_015r01455 [Talaromyces cellulolyticus]	NA	NA	NA	13.3668	2.22968	-2.58375	0.0231644	Down
TP01732	C6 transcription factor [Talaromyces cellulolyticus]	IPR001138:Fungal transcriptional regulatory protein; N-terminal; IPR007219:Fungal specific transcription factor	NA	NA	0.375267	12.8804	5.10112	0.0484392	Up
TP01737	hypothetical protein TCE0_015f01467 [Talaromyces cellulolyticus]	NA	NA	NA	12906.1	2016.75	-2.67795	1.80908e-07	Down
TP01738	hypothetical protein GQ26_0012080 [Talaromyces marneffei PM1]	NA	NA	NA	1.7815	108.394	5.92705	0.0234326	Up
TP01740	hypothetical protein TCE0_015f01471 [Talaromyces cellulolyticus]	NA	NA	NA	8.40986	1.09935	-2.93543	0.0114514	Down
TP01742	hypothetical protein TCE0_015r01473 [Talaromyces cellulolyticus]	IPR001138:Fungal transcriptional regulatory protein; N-terminal	NA	NA	3.31681	48.4597	3.86892	0.0441581	Up
TP01745	Vegetative incompatibility protein HET-E-1 [Talaromyces marneffei PM1]	NA	NA	NA	45.2767	135.06	1.57677	4.83396e-08	Up
TP01753	hypothetical protein TCE0_015f01486 [Talaromyces cellulolyticus]	NA	NA	NA	587.706	184.058	-1.67494	9.16264e-09	Down
TP01765	hypothetical protein TCE0_015f01503 [Talaromyces cellulolyticus]	NA	NA	NA	1.35258	17.357	3.68173	9.39249e-05	Up
TP01773	hypothetical protein TCE0_015f01514 [Talaromyces cellulolyticus]	NA	NA	NA	1308.7	571.164	-1.19616	4.3846e-05	Down
TP01777	hypothetical protein TCE0_015f01516 [Talaromyces cellulolyticus]	NA	NA	NA	137.506	350.944	1.35174	0.0161733	Up
TP01780	RecQ type DNA helicase [Talaromyces cellulolyticus]	IPR011991:Winged helix repressor DNA-binding	NA	NA	120.124	342.389	1.51111	4.10238e-09	Up
TP01781	hypothetical protein TCE0_015f01522 [Talaromyces cellulolyticus]	NA	NA	NA	9.27282	27.1807	1.5515	0.00277852	Up
TP01783	hypothetical protein TCE0_015f01526 [Talaromyces cellulolyticus]	NA	NA	NA	228.798	887.802	1.95616	7.5442e-07	Up
TP01787	hypothetical protein TCE0_015f01534 [Talaromyces cellulolyticus]	NA	NA	NA	14.1601	3.10563	-2.18888	0.00285868	Down
TP01797	hypothetical protein TCE0_015f01547 [Talaromyces cellulolyticus]	NA	NA	NA	7.52432	1.31967	-2.51138	0.00550068	Down
TP01799	mitochondrial hypothetical protein [Talaromyces cellulolyticus]	NA	NA	NA	503.807	1069.79	1.08639	8.0608e-09	Up
TP01800	hypothetical protein TCE0_015r01552 [Talaromyces cellulolyticus]	NA	NA	NA	78.5137	180.423	1.20037	6.68595e-08	Up
TP01801	hypothetical protein TCE0_015f01553 [Talaromyces cellulolyticus]	NA	NA	NA	156.973	342.703	1.12645	0.0279142	Up
TP01804	hypothetical protein TCE0_015r01560 [Talaromyces cellulolyticus]	NA	NA	NA	113.915	585.326	2.36129	0.00223795	Up
TP01807	C6 transcription factor, putative [Talaromyces marneffei ATCC 18224]	IPR001138:Fungal transcriptional regulatory protein; N-terminal; IPR007219:Fungal specific transcription factor	NA	NA	249.037	124.463	-1.00065	2.37035e-06	Down
TP01808	C6 transcription factor [Talaromyces cellulolyticus]	NA	NA	NA	0.375565	12.902	5.10238	0.0483735	Up
TP01813	hypothetical protein TCE0_015f01570 [Talaromyces cellulolyticus]	IPR001138:Fungal transcriptional regulatory protein; N-terminal; IPR007087:Zinc finger; C2H2-type; IPR007219:Fungal specific transcription factor	NA	NA	240.958	91.5834	-1.39562	5.11454e-23	Down
TP01818	hypothetical protein TCE0_015f01581 [Talaromyces cellulolyticus]	NA	NA	NA	33.0165	1.17441	-4.81318	5.13713e-06	Down
TP01819	hypothetical protein TCE0_015f01582 [Talaromyces cellulolyticus]	NA	NA	NA	136.211	5.56235	-4.61401	2.01361e-13	Down
TP01824	hypothetical protein TCE0_015r01590 [Talaromyces cellulolyticus]	NA	NA	NA	133.577	63.3027	-1.07733	0.000422704	Down
TP01827	Gpi16 homolog [Talaromyces cellulolyticus]	NA	NA	NA	230.327	669.414	1.53921	2.80957e-09	Up
TP01836	hypothetical protein TCE0_015r01606 [Talaromyces cellulolyticus]	NA	NA	NA	1.351	7.57212	2.48667	0.0224636	Up
TP01838	hypothetical protein TCE0_015f01608 [Talaromyces cellulolyticus]	IPR001138:Fungal transcriptional regulatory protein; N-terminal	NA	NA	114.281	20.6179	-2.47062	2.13939e-05	Down
TP01839	flavin-containing monooxygenase, putative [Talaromyces marneffei ATCC 18224]	NA	NA	NA	5.68838	0.849509	-2.74332	0.0227758	Down
TP01840	hypothetical protein TCE0_015r01611 [Talaromyces cellulolyticus]	NA	NA	NA	1.48187	88.8431	5.90577	0.0234927	Up
TP01842	hypothetical protein TCE0_015r01614 [Talaromyces cellulolyticus]	NA	NA	NA	200.961	421.353	1.06812	0.0185281	Up
TP01846	hypothetical protein TCE0_015r01621 [Talaromyces cellulolyticus]	NA	NA	NA	1761.08	681.902	-1.36882	0.000225081	Down
TP01849	ubiquitin-conjugating enzyme [Talaromyces cellulolyticus]	NA	NA	NA	3.03102	181.498	5.90401	0.00784704	Up
TP01856	hypothetical protein TCE0_015r01636 [Talaromyces cellulolyticus]	NA	NA	NA	4.92898	1.05989	-2.21737	0.0407569	Down
TP01858	hypothetical protein TCE0_015r01638 [Talaromyces cellulolyticus]	IPR007219:Fungal specific transcription factor	NA	NA	0.617094	27.7654	5.49166	0.0329513	Up
TP01861	short-chain dehydrogenase [Talaromyces cellulolyticus]	NA	NA	NA	0.42711	52.6723	6.94629	0.00211751	Up
TP01868	hypothetical protein TCE0_015f01651 [Talaromyces cellulolyticus]	NA	NA	NA	53.9724	26.2507	-1.03987	0.00442787	Down
TP01869	catalytic protein [Aspergillus niger ATCC 1015]	NA	NA	CE10;CE1	26.4534	6.88148	-1.94266	0.00105857	Down
TP01877	hypothetical protein TCE0_015f01661 [Talaromyces cellulolyticus]	IPR011991:Winged helix repressor DNA-binding	NA	NA	8.10073	1.39218	-2.54071	0.0296622	Down
TP01882	C6 transcription factor, putative [Aspergillus clavatus NRRL 1]	IPR007219:Fungal specific transcription factor	NA	NA	202.578	44.7254	-2.17931	3.41636e-11	Down
TP01883	isoflavone reductase family protein [Talaromyces cellulolyticus]	NA	NA	NA	235.599	5.8251	-5.33791	1.15292e-27	Down
TP01891	hypothetical protein TCE0_015f01679 [Talaromyces cellulolyticus]	NA	NA	NA	2.16935	132.522	5.93283	0.0234968	Up
TP01892	hypothetical protein TCE0_015f01680 [Talaromyces cellulolyticus]	NA	NA	NA	102.74	299.003	1.54117	4.98456e-05	Up
TP01896	hypothetical protein TCE0_015r01686 [Talaromyces cellulolyticus]	NA	NA	GT69	112.376	241.481	1.10358	4.40524e-15	Up
TP01897	hypothetical protein TCE0_015r01687 [Talaromyces cellulolyticus]	NA	NA	NA	38.2504	332.669	3.12054	8.94046e-39	Up
TP01899	hypothetical protein BofuT4_P025320.1 [Botrytis cinerea T4]	NA	NA	NA	4.32702	40.6337	3.23123	5.64103e-06	Up
TP01902	Major facilitator superfamily domain, general substrate transporter [Penicillium expansum]	NA	NA	NA	155.629	4.34561	-5.16241	1.14628e-05	Down
TP01905	hypothetical protein TCE0_015r01700 [Talaromyces cellulolyticus]	NA	Alpha-L-arabinofuranosidase	GH62	1.7343	13.3902	2.94876	0.00109811	Up
TP01913	NA	NA	NA	NA	2.19984	18.7224	3.08929	0.00393003	Up
TP01914	glutathione synthetase [Talaromyces cellulolyticus]	NA	NA	NA	5.20917	157.893	4.92175	5.16214e-25	Up
TP01918	hypothetical protein TCE0_015f01713 [Talaromyces cellulolyticus]	NA	NA	NA	104.483	209.292	1.00225	0.0130877	Up
TP01922	hypothetical protein TCE0_015f01718 [Talaromyces cellulolyticus]	NA	NA	NA	578.6	259.65	-1.156	0.000951361	Down
TP01923	cytochrome b [Talaromyces cellulolyticus]	NA	NA	NA	15.5478	659.406	5.40639	0.04464	Up
TP01925	vigilin [Talaromyces cellulolyticus]	NA	NA	NA	315.171	1294.79	2.03851	0.0495195	Up
TP01927	hypothetical protein TCE0_015f01725 [Talaromyces cellulolyticus]	NA	NA	NA	69.2101	503.521	2.863	8.04062e-10	Up
TP01929	signal transducing kinase [Talaromyces cellulolyticus]	NA	NA	NA	51.1271	286.213	2.48493	0.00604164	Up
TP01936	hypothetical protein TCE0_015f01737 [Talaromyces cellulolyticus]	IPR001138:Fungal transcriptional regulatory protein; N-terminal	NA	NA	140.734	21.5615	-2.70644	1.14236e-11	Down
TP01941	hypothetical protein TCE0_015f01739 [Talaromyces cellulolyticus]	NA	NA	NA	4.08422	183.809	5.492	0.000130438	Up
TP01942	Hsp70 chaperone BiP/Kar2, putative [Talaromyces stipitatus ATCC 10500]	NA	NA	NA	1206.74	4502.79	1.89971	1.41088e-11	Up
TP01945	C6 transcription factor [Talaromyces cellulolyticus]	IPR001138:Fungal transcriptional regulatory protein; N-terminal	NA	NA	64.0646	30.3483	-1.07791	3.61923e-05	Down
TP01947	hypothetical protein TCE0_015r01747 [Talaromyces cellulolyticus]	NA	NA	NA	284.26	65.076	-2.12702	9.97128e-06	Down
TP01948	alcohol dehydrogenase [Talaromyces cellulolyticus]	NA	NA	NA	4184.99	343.245	-3.60791	9.64468e-41	Down
TP01949	cysteine-binding protein [Talaromyces cellulolyticus]	IPR001138:Fungal transcriptional regulatory protein; N-terminal	NA	NA	696.206	200.6	-1.79519	5.48557e-07	Down
TP01950	hypothetical protein TCE0_015f01751 [Talaromyces cellulolyticus]	NA	NA	NA	55.9028	3.68166	-3.92449	6.7526e-09	Down
TP01951	fungal specific transcription factor, putative [Talaromyces marneffei ATCC 18224]	IPR001138:Fungal transcriptional regulatory protein; N-terminal; IPR007219:Fungal specific transcription factor	NA	NA	278.569	112.467	-1.30853	1.21589e-14	Down
TP01954	hypothetical protein TCE0_015r01756 [Talaromyces cellulolyticus]	NA	NA	PL22	24.9549	2.33527	-3.41766	3.15707e-08	Down
TP01956	hypothetical protein TCE0_015r01759 [Talaromyces cellulolyticus]	NA	NA	NA	0.53574	9.93754	4.21328	0.00287212	Up
TP01966	NA	NA	NA	NA	0.160182	9.21075	5.84553	0.00839118	Up
TP01969	hypothetical protein TCE0_015r01773 [Talaromyces cellulolyticus]	NA	NA	GH127	159.561	50.0149	-1.67368	7.74176e-05	Down
TP01970	Ankyrin repeat domain-containing protein 50 [Talaromyces islandicus]	NA	NA	NA	1.38418	82.3603	5.89484	0.0235327	Up
TP01972	GNAT family acetyltransferase [Talaromyces cellulolyticus]	NA	NA	NA	205.909	424.566	1.04398	0.0139035	Up
TP01980	fungal specific transcription factor [Talaromyces cellulolyticus]	IPR001138:Fungal transcriptional regulatory protein; N-terminal; IPR007219:Fungal specific transcription factor	NA	NA	146.662	36.683	-1.99932	3.63466e-05	Down
TP01982	stromal membrane-associated protein [Talaromyces marneffei ATCC 18224]	NA	NA	NA	0.28819	213.595	9.53364	6.36816e-08	Up
TP01983	methionine-R-sulfoxide reductase SelR, putative [Talaromyces marneffei ATCC 18224]	NA	NA	NA	1727.42	705.123	-1.29267	0.000937841	Down
TP01984	hypothetical protein TCE0_015r01795 [Talaromyces cellulolyticus]	NA	NA	NA	1.50842	90.5039	5.90687	0.0234935	Up
TP01991	hypothetical protein TCE0_015r01805 [Talaromyces cellulolyticus]	IPR011991:Winged helix repressor DNA-binding	NA	NA	705.319	1555.58	1.14111	0.00185011	Up
TP01993	glycerophosphodiester transporter [Talaromyces cellulolyticus]	NA	NA	NA	3.74503	219.691	5.87435	0.0253326	Up
TP01996	hypothetical protein TCE0_015r01813 [Talaromyces cellulolyticus]	NA	NA	NA	4.61597	259.802	5.81463	0.027292	Up
TP01997	hypothetical protein TCE0_015f01815 [Talaromyces cellulolyticus]	NA	NA	NA	894.404	264.346	-1.7585	5.94467e-15	Down
TP01999	hypothetical protein TCE0_015f01818 [Talaromyces cellulolyticus]	NA	NA	NA	0.408965	14.8491	5.18226	0.04464	Up
TP02000	arginine N-methyltransferase [Talaromyces cellulolyticus]	NA	NA	NA	151.21	341.791	1.17656	0.0125896	Up
TP02003	secretory pathway protein [Talaromyces cellulolyticus]	NA	NA	NA	119.696	276.068	1.20564	0.00584236	Up
TP02004	hypothetical protein TCE0_015r01826 [Talaromyces cellulolyticus]	NA	NA	NA	24.5715	186.438	2.92364	1.82221e-10	Up
TP02007	NA	NA	NA	NA	8.30848	1.10686	-2.90811	0.0064579	Down
TP02014	cytoplasmic dynein heavy chain [Talaromyces cellulolyticus]	NA	NA	NA	400.915	1026.86	1.35687	0.00167399	Up
TP02018	hypothetical protein TCE0_015f01846 [Talaromyces cellulolyticus]	NA	NA	NA	2006.64	811.174	-1.3067	1.39509e-06	Down
TP02019	ribosomal protein, mitochondrial [Talaromyces cellulolyticus]	NA	NA	NA	48.5736	245.653	2.33838	6.18127e-09	Up
TP02020	hypothetical protein TCE0_015r01850 [Talaromyces cellulolyticus]	IPR011991:Winged helix repressor DNA-binding	NA	NA	37.2291	163.177	2.13194	0.0352356	Up
TP02023	hypothetical protein TCE0_015r01854 [Talaromyces cellulolyticus]	NA	NA	NA	3.32479	198.532	5.89997	0.0246628	Up
TP02028	PP-loop family protein [Talaromyces cellulolyticus]	NA	NA	NA	121.532	263.927	1.11881	0.00275148	Up
TP02029	hypothetical protein TCE0_015r01864 [Talaromyces cellulolyticus]	NA	NA	NA	104.569	253.019	1.27479	4.63671e-05	Up
TP02036	hypothetical protein TCE0_015r01877 [Talaromyces cellulolyticus]	NA	NA	NA	199.225	90.0708	-1.14527	7.00099e-06	Down
TP02038	hypothetical protein TCE0_015r01880 [Talaromyces cellulolyticus]	NA	NA	GT58	2.24604	130.665	5.86234	0.025082	Up
TP02046	DNA ligase IV [Talaromyces cellulolyticus]	NA	NA	NA	92.529	245.276	1.40643	0.000967186	Up
TP02049	hypothetical protein TCE0_015f01897 [Talaromyces cellulolyticus]	IPR001138:Fungal transcriptional regulatory protein; N-terminal	NA	NA	0.307561	242.167	9.62091	5.76166e-08	Up
TP02053	autophagy protein [Talaromyces cellulolyticus]	NA	NA	NA	7.02903	91.4937	3.70227	0.0236301	Up
TP02054	Rab small monomeric GTPase Rab7, putative [Talaromyces stipitatus ATCC 10500]	NA	NA	NA	6.96473	364.421	5.7094	0.0311318	Up
TP02058	OPT oligopeptide transporter family protein [Talaromyces cellulolyticus]	NA	NA	NA	2.61986	29.8303	3.50922	1.86718e-07	Up
TP02063	hypothetical protein TCE0_015r01921 [Talaromyces cellulolyticus]	NA	NA	NA	1.75329	9.75719	2.4764	0.007253	Up
TP02073	quinone oxidoreductase [Talaromyces cellulolyticus]	NA	NA	NA	74.1208	25.9106	-1.51634	6.71669e-06	Down
TP02076	hypothetical protein TCE0_015f01939 [Talaromyces cellulolyticus]	NA	NA	NA	1183.85	160.023	-2.88713	3.68023e-63	Down
TP02078	hypothetical protein TCE0_015r01942 [Talaromyces cellulolyticus]	NA	NA	NA	3.33429	20.3052	2.6064	0.00963471	Up
TP02079	hypothetical protein TCE0_015f01943 [Talaromyces cellulolyticus]	NA	NA	NA	182.351	644.3	1.82101	0.00181695	Up
TP02080	hypothetical protein TCE0_015r01945 [Talaromyces cellulolyticus]	NA	NA	NA	51283.2	369.357	-7.11733	2.98216e-36	Down
TP02081	hypothetical protein TCE0_015f01946 [Talaromyces cellulolyticus]	NA	NA	NA	26402	105.435	-7.96815	1.46786e-48	Down
TP02082	hypothetical protein TCE0_015f01948 [Talaromyces cellulolyticus]	NA	NA	NA	154.453	0.268209	-9.16959	2.19496e-06	Down
TP02084	hypothetical protein TCE0_015r01950 [Talaromyces cellulolyticus]	NA	NA	NA	8798.47	54.9046	-7.32418	1.05967e-38	Down
TP02085	hypothetical protein TCE0_015f01952 [Talaromyces cellulolyticus]	NA	NA	NA	10523.3	58.5349	-7.49008	3.60365e-53	Down
TP02086	maleylacetoacetate isomerase [Talaromyces cellulolyticus]	NA	NA	NA	2523.75	30.7872	-6.35709	2.27789e-40	Down
TP02087	hypothetical protein TCE0_015f01954 [Talaromyces cellulolyticus]	NA	NA	GH92	1998.32	493.155	-2.01868	0.033329	Down
TP02088	C6 transcription factor, putative [Talaromyces marneffei ATCC 18224]	IPR001138:Fungal transcriptional regulatory protein; N-terminal	NA	NA	2941.36	93.7628	-4.97132	1.06572e-26	Down
TP02089	hypothetical protein TCE0_015f01957 [Talaromyces cellulolyticus]	NA	NA	NA	1535.72	399.334	-1.94324	0.000209266	Down
TP02090	LaeA-like methyltransferase [Talaromyces cellulolyticus]	NA	NA	NA	3.44822	26.4125	2.9373	0.00421989	Up
TP02092	hypothetical protein TCE0_015r01962 [Talaromyces cellulolyticus]	NA	NA	NA	12.6418	0.394043	-5.0037	0.00231353	Down
TP02096	hypothetical protein TCE0_015f01966 [Talaromyces cellulolyticus]	NA	NA	NA	2.66944	161.359	5.91759	0.0239977	Up
TP02101	hypothetical protein TCE0_015f01973 [Talaromyces cellulolyticus]	NA	NA	CE10	40.3683	12.3734	-1.70598	0.00097013	Down
TP02103	cytochrome P450, putative [Talaromyces marneffei ATCC 18224]	NA	NA	NA	0.714782	35.4134	5.63065	0.0286054	Up
TP02104	hypothetical protein TCE0_015r01975 [Talaromyces cellulolyticus]	NA	NA	NA	6674.25	498.59	-3.74268	1.58844e-34	Down
TP02105	3-hydroxybenzoate 6-hydroxylase 1 [Talaromyces marneffei PM1]	NA	NA	NA	59.9769	7.16343	-3.06568	1.68388e-12	Down
TP02107	hypothetical protein TCE0_015r01979 [Talaromyces cellulolyticus]	NA	NA	NA	10.9003	55.2318	2.34113	0.0322823	Up
TP02111	hypothetical protein TCE0_015f01987 [Talaromyces cellulolyticus]	NA	NA	NA	61.6759	177.634	1.52613	5.28133e-09	Up
TP02113	DHHC zinc finger membrane protein [Talaromyces stipitatus ATCC 10500]	IPR001594:Zinc finger; DHHC-type	NA	NA	35.617	210.416	2.56261	0.0210039	Up
TP02117	hypothetical protein TCE0_015r01996 [Talaromyces cellulolyticus]	NA	NA	NA	5.04722	0.827074	-2.6094	0.0290594	Down
TP02119	mannose-1-phosphate guanyltransferase [Talaromyces cellulolyticus]	NA	NA	NA	350.917	996.67	1.50599	1.47154e-05	Up
TP02123	hypothetical protein TCE0_015f02007 [Talaromyces cellulolyticus]	NA	NA	NA	726.65	201.628	-1.84957	3.08351e-06	Down
TP02124	hypothetical protein TCE0_015f02008 [Talaromyces cellulolyticus]	NA	NA	NA	8.48836	195.466	4.52529	1.36422e-13	Up
TP02125	hypothetical protein TCE0_015f02009 [Talaromyces cellulolyticus]	IPR004181:Zinc finger; MIZ-type	NA	NA	44.2684	119.936	1.43792	0.000812641	Up
TP02126	hypothetical protein TCE0_015r02010 [Talaromyces cellulolyticus]	NA	NA	NA	2.05968	125.165	5.92527	0.0235386	Up
TP02131	hypothetical protein TCE0_015f02018 [Talaromyces cellulolyticus]	NA	NA	NA	170.426	572.249	1.7475	0.000329711	Up
TP02133	serine/threonine protein kinase [Talaromyces cellulolyticus]	NA	NA	NA	830.004	398.877	-1.05717	1.02959e-06	Down
TP02134	hypothetical protein TCE0_015r02022 [Talaromyces cellulolyticus]	NA	NA	NA	62.8068	27.7598	-1.17792	0.00571523	Down
TP02151	hypothetical protein TCE0_015r02044 [Talaromyces cellulolyticus]	NA	NA	NA	15.5025	3.41903	-2.18084	0.00540145	Down
TP02154	hypothetical protein TCE0_015f02048 [Talaromyces cellulolyticus]	NA	NA	NA	3.98659	35.0942	3.13801	1.2764e-05	Up
TP02155	hypothetical protein TCE0_015f02049 [Talaromyces cellulolyticus]	IPR001005:Myb; DNA-binding; IPR009057:Homeodomain-like	NA	NA	1.63282	98.7203	5.91791	0.0234497	Up
TP02159	hypothetical protein TCE0_015r02055 [Talaromyces cellulolyticus]	NA	NA	NA	861.455	416.996	-1.04674	0.00914968	Down
TP02160	vacuolar glutathione S-conjugate transporter [Talaromyces cellulolyticus]	NA	NA	NA	9.12881	369.923	5.34066	0.00607974	Up
TP02162	hypothetical protein TCE0_015r02061 [Talaromyces cellulolyticus]	NA	NA	NA	3.22248	193.124	5.90522	0.0245161	Up
TP02163	hypothetical protein TCE0_015r02062 [Talaromyces cellulolyticus]	IPR003163: APSES DNA-binding	NA	NA	174.001	417.983	1.26434	5.53592e-05	Up
TP02164	rho-gdp dissociation inhibitor [Talaromyces cellulolyticus]	NA	NA	NA	5.75606	315.399	5.77595	0.0286768	Up
TP02169	Ndc80 complex component Nuf2, putative [Talaromyces marneffei ATCC 18224]	NA	NA	NA	22.793	60.8426	1.41649	5.44706e-05	Up
TP02170	hypothetical protein TCE0_015f02070 [Talaromyces cellulolyticus]	NA	NA	NA	3.39364	115.733	5.09183	0.040685	Up
TP02174	thioredoxin [Talaromyces cellulolyticus]	NA	NA	NA	5.11714	276.565	5.75614	0.0292889	Up
TP02175	hypothetical protein TCE0_015r02076 [Talaromyces cellulolyticus]	NA	NA	NA	2164.23	225.171	-3.26476	1.3196e-87	Down
TP02176	GNAT family N-acetyltransferase [Talaromyces cellulolyticus]	NA	NA	NA	582.151	101.892	-2.51435	2.25152e-19	Down
TP02177	hypothetical protein TCE0_015r02079 [Talaromyces cellulolyticus]	NA	NA	NA	1303.87	193.335	-2.75363	1.21184e-21	Down
TP02178	hypothetical protein PMAA_032740 [Talaromyces marneffei ATCC 18224]	NA	NA	NA	24.7546	2.44476	-3.33993	0.000422704	Down
TP02179	hypothetical protein TCE0_015r02080 [Talaromyces cellulolyticus]	NA	NA	NA	47.5449	6.99221	-2.76547	0.0024021	Down
TP02191	polyglutamate biosynthesis protein [Talaromyces cellulolyticus]	NA	NA	NA	8.61979	28.9735	1.74901	5.49685e-05	Up
TP02193	fungal specific transcription factor [Talaromyces cellulolyticus]	IPR001138:Fungal transcriptional regulatory protein; N-terminal; IPR007219:Fungal specific transcription factor	NA	NA	22.9669	9.08485	-1.33802	0.0199712	Down
TP02203	COPI-coated vesicle protein [Talaromyces cellulolyticus]	NA	NA	NA	6.79013	338.576	5.6399	0.0336061	Up
TP02205	Ras related protein [Talaromyces cellulolyticus]	NA	NA	NA	21.0756	571.62	4.76141	0.00545228	Up
TP02207	GMF family protein [Talaromyces cellulolyticus]	NA	NA	NA	6.44768	147.996	4.52063	0.0483363	Up
TP02209	hypothetical protein TCE0_015r02124 [Talaromyces cellulolyticus]	NA	NA	NA	49.3386	4.25729	-3.53471	1.14642e-06	Down
TP02214	hypothetical protein TCE0_015r02132 [Talaromyces cellulolyticus]	NA	NA	NA	19.82	0.353496	-5.80912	8.20264e-06	Down
TP02215	hypothetical protein TCE0_015f02134 [Talaromyces cellulolyticus]	IPR001138:Fungal transcriptional regulatory protein; N-terminal; IPR007087:Zinc finger; C2H2-type; IPR007219:Fungal specific transcription factor	NA	NA	336.684	80.226	-2.06925	4.08455e-17	Down
TP02216	hypothetical protein TCE0_015f02137 [Talaromyces cellulolyticus]	NA	NA	NA	710.491	289.46	-1.29545	1.78275e-30	Down
TP02219	carboxylesterase [Talaromyces cellulolyticus]	NA	NA	CE10	194.006	64.7962	-1.58212	4.98069e-11	Down
TP02220	hypothetical protein TCE0_015r02144 [Talaromyces cellulolyticus]	NA	NA	NA	15.6063	0.667073	-4.54814	0.00258262	Down
TP02225	hypothetical protein TCE0_015r02152 [Talaromyces cellulolyticus]	NA	NA	NA	44.2885	14.6963	-1.59148	2.0642e-07	Down
TP02226	ribonuclease P complex subunit [Talaromyces cellulolyticus]	NA	NA	NA	23.8149	49.2226	1.04746	0.00283599	Up
TP02227	tRNA-splicing endonuclease subunit sen34 [Talaromyces marneffei ATCC 18224]	NA	NA	NA	0.612761	27.7391	5.50045	0.0325697	Up
TP02230	DNA-directed RNA polymerase I, II, and III subunit [Talaromyces cellulolyticus]	NA	NA	NA	31.5878	91.8983	1.54067	0.00280139	Up
TP02235	hypothetical protein TCE0_015r02162 [Talaromyces cellulolyticus]	NA	NA	NA	94.1799	289.736	1.62125	2.11239e-17	Up
TP02236	hypothetical protein TCE0_015f02164 [Talaromyces cellulolyticus]	NA	NA	NA	155.884	515.724	1.72613	3.91601e-05	Up
TP02237	hypothetical protein TCE0_015f02166 [Talaromyces cellulolyticus]	IPR001138:Fungal transcriptional regulatory protein; N-terminal	NA	NA	0.790672	40.7585	5.68788	0.027216	Up
TP02238	conserved hypothetical protein [Talaromyces marneffei ATCC 18224]	NA	NA	NA	34.7211	15.5156	-1.16209	0.04827	Down
TP02240	WD repeat protein [Talaromyces cellulolyticus]	NA	NA	NA	0.742163	37.3083	5.65162	0.0281145	Up
TP02246	small nuclear ribonucleoprotein U2, A' [Talaromyces stipitatus ATCC 10500]	NA	NA	NA	44.1943	208.472	2.23792	0.000412867	Up
TP02249	hypothetical protein TCE0_015f02179 [Talaromyces cellulolyticus]	NA	NA	NA	864.335	33.5281	-4.68815	1.12969e-35	Down
TP02253	hypothetical protein TCE0_015f02184 [Talaromyces cellulolyticus]	NA	NA	NA	223.683	515.371	1.20416	1.84253e-10	Up
TP02257	hypothetical protein TCE0_015r02191 [Talaromyces cellulolyticus]	IPR001827:Homeobox protein; antennapedia type	NA	NA	416.531	113.906	-1.87058	8.47079e-42	Down
TP02258	MCM complex subunit [Talaromyces cellulolyticus]	NA	NA	NA	176.538	469.122	1.40999	0.0272504	Up
TP02260	hypothetical protein TCE0_015r02195 [Talaromyces cellulolyticus]	NA	NA	NA	5.00295	281.611	5.81478	0.0273461	Up
TP02262	hypothetical protein TCE0_015f02198 [Talaromyces cellulolyticus]	NA	NA	NA	229.215	1623.45	2.82429	1.10804e-25	Up
TP02263	hypothetical protein TCE0_015f02199 [Talaromyces cellulolyticus]	NA	NA	NA	223.021	3.07829	-6.17891	3.62707e-18	Down
TP02265	ATM checkpoint kinase [Talaromyces cellulolyticus]	NA	NA	NA	1.67775	98.0906	5.86952	0.0244289	Up
TP02268	dihydroxyacetone kinase [Talaromyces cellulolyticus]	NA	NA	NA	675.16	201.135	-1.74707	5.56429e-11	Down
TP02271	conserved hypothetical protein [Talaromyces marneffei ATCC 18224]	NA	NA	NA	0.638996	28.69	5.4886	0.0333321	Up
TP02272	GATA transcription factor (Ams2), putative [Talaromyces marneffei ATCC 18224]	NA	NA	NA	71.933	188.616	1.39073	5.67571e-07	Up
TP02279	aldo-keto reductase, putative [Talaromyces stipitatus ATCC 10500]	NA	NA	NA	474.545	64.4011	-2.88139	8.56033e-31	Down
TP02280	hypothetical protein TCE0_015f02224 [Talaromyces cellulolyticus]	IPR001138:Fungal transcriptional regulatory protein; N-terminal	NA	NA	644.573	31.9371	-4.33504	2.64566e-15	Down
TP02282	hypothetical protein TCE0_015f02228 [Talaromyces cellulolyticus]	NA	NA	NA	0.382771	319.883	9.70685	1.10212e-07	Up
TP02285	mitochondrial inner membrane protease subunit [Talaromyces cellulolyticus]	NA	NA	NA	37.8427	82.5257	1.12483	0.000308873	Up
TP02286	hypothetical protein TCE0_015r02232 [Talaromyces cellulolyticus]	NA	NA	NA	291.272	845.149	1.53684	1.07434e-06	Up
TP02287	50S ribosomal protein [Talaromyces cellulolyticus]	NA	NA	NA	162.348	358.747	1.14387	0.000180243	Up
TP02289	hypothetical protein TCE0_015r02237 [Talaromyces cellulolyticus]	NA	NA	NA	1.05141	58.3446	5.79421	0.0251467	Up
TP02295	hypothetical protein TCE0_015r02243 [Talaromyces cellulolyticus]	NA	NA	NA	2.31147	30.9295	3.7421	0.0149231	Up
TP02299	hypothetical protein TCE0_015f02248 [Talaromyces cellulolyticus]	NA	NA	NA	4.35217	127.413	4.87163	0.00490319	Up
TP02300	Apc13 domain protein [Talaromyces marneffei ATCC 18224]	NA	NA	NA	0.507255	19.0488	5.23085	0.0442651	Up
TP02302	hypothetical protein TCE0_015r02250 [Talaromyces cellulolyticus]	NA	NA	NA	0.284763	189.804	9.38053	1.32406e-07	Up
TP02311	L-allo-threonine aldolase [Talaromyces cellulolyticus]	NA	NA	NA	29.131	8.98349	-1.69721	0.0402785	Down
TP02315	exosome complex subunit [Talaromyces cellulolyticus]	NA	NA	NA	12.7062	45.5052	1.8405	1.07583e-06	Up
TP02318	hypothetical protein TCE0_015f02271 [Talaromyces cellulolyticus]	NA	NA	NA	233.838	1221.37	2.38492	8.71133e-06	Up
TP02319	cell cycle control protein [Talaromyces cellulolyticus]	NA	NA	NA	0.821532	42.943	5.70796	0.026764	Up
TP02320	ribosomal protein, mitochondrial [Talaromyces cellulolyticus]	NA	NA	NA	108.606	305.536	1.49224	0.000489856	Up
TP02323	hypothetical protein TCE0_015f02276 [Talaromyces cellulolyticus]	NA	NA	NA	4.57584	211.627	5.53134	0.00365352	Up
TP02325	hypothetical protein TCE0_015r02279 [Talaromyces cellulolyticus]	NA	NA	NA	207.007	32.6133	-2.66615	6.1656e-14	Down
TP02326	membrane transporter [Talaromyces cellulolyticus]	NA	NA	NA	18.2709	78.2064	2.09774	1.64177e-06	Up
TP02331	hypothetical protein TCE0_015f02289 [Talaromyces cellulolyticus]	NA	NA	NA	7.10989	114.677	4.0116	0.000627932	Up
TP02334	hypothetical protein TCE0_015f02290 [Talaromyces cellulolyticus]	NA	NA	NA	41.5339	125.325	1.59331	1.22065e-10	Up
TP02335	MFS transporter [Talaromyces cellulolyticus]	NA	NA	NA	2.14923	9.44865	2.13629	0.011162	Up
TP02338	hypothetical protein TCE0_015f02296 [Talaromyces cellulolyticus]	NA	NA	NA	0.841938	292.17	8.43888	8.8096e-05	Up
TP02340	hypothetical protein TCE0_015r02299 [Talaromyces cellulolyticus]	NA	NA	GH35;GH42	91.0589	20.3799	-2.15966	0.000139385	Down
TP02346	hypothetical protein O988_00258 [Pseudogymnoascus pannorum VKM F-3808]	NA	NA	NA	41.8699	108.954	1.37973	5.94848e-07	Up
TP02349	hypothetical protein TCE0_015f02307 [Talaromyces cellulolyticus]	NA	NA	NA	0.518258	5.36548	3.37196	0.0354818	Up
TP02353	hypothetical protein TCE0_015f02313 [Talaromyces cellulolyticus]	NA	NA	NA	43.7061	19.92	-1.13362	0.00865802	Down
TP02354	sphingosine N-acyltransferase [Talaromyces cellulolyticus]	NA	NA	NA	69.1977	228.221	1.72163	2.9447e-07	Up
TP02355	hypothetical protein TCE0_015r02316 [Talaromyces cellulolyticus]	NA	NA	GH127	2931.09	64.3923	-5.5084	3.50939e-07	Down
TP02356	hypothetical protein TCE0_015f02317 [Talaromyces cellulolyticus]	NA	NA	NA	828.229	7.82372	-6.72603	1.74706e-08	Down
TP02364	Na+/H+ antiporter involved in sodium and potassium [Talaromyces cellulolyticus]	NA	NA	NA	468.963	170.794	-1.45721	0.0218911	Down
TP02365	ABC transporter [Talaromyces cellulolyticus]	NA	NA	NA	608.373	246.72	-1.30208	0.0081031	Down
TP02366	bZIP transcription factor [Aspergillus fumigatus Af293]	NA	NA	NA	235.013	27.0059	-3.1214	1.21441e-14	Down
TP02370	copper-exporting ATPase [Talaromyces cellulolyticus]	NA	NA	NA	72.373	18.0458	-2.00378	2.10121e-12	Down
TP02371	hypothetical protein TCE0_015f02342 [Talaromyces cellulolyticus]	NA	NA	NA	12.827	3.11702	-2.04094	0.00937978	Down
TP02372	monocarboxylate permease, putative [Talaromyces marneffei ATCC 18224]	NA	NA	NA	15.4561	3.91	-1.98294	0.0260314	Down
TP02377	hypothetical protein TCE0_015f02349 [Talaromyces cellulolyticus]	NA	NA	NA	384.168	917.819	1.25647	2.08115e-07	Up
TP02379	hypothetical protein TCE0_015f02352 [Talaromyces cellulolyticus]	NA	NA	NA	23.9658	97.7188	2.02766	0.027216	Up
TP02380	hypothetical protein TCE0_015r02353 [Talaromyces cellulolyticus]	NA	NA	NA	157.937	1626.13	3.36402	3.66636e-43	Up
TP02383	CAF1 family ribonuclease [Talaromyces cellulolyticus]	NA	NA	NA	0.674448	32.4392	5.58789	0.0298799	Up
TP02386	succinate:fumarate antiporter [Talaromyces cellulolyticus]	NA	NA	NA	250.468	95.3584	-1.3932	0.0302248	Down
TP02388	hypothetical protein TCE0_015r02364 [Talaromyces cellulolyticus]	NA	NA	NA	243.573	29.73	-3.03436	5.12832e-13	Down
TP02389	nuclear protein [Talaromyces cellulolyticus]	NA	NA	NA	215.983	70.0784	-1.62388	9.93544e-13	Down
TP02393	hypothetical protein TCE0_015f02370 [Talaromyces cellulolyticus]	NA	NA	NA	953.395	467.308	-1.0287	0.00119387	Down
TP02394	hypothetical protein TCE0_015r02372 [Talaromyces cellulolyticus]	NA	NA	NA	43.1	94.4367	1.13166	0.00829694	Up
TP02395	hypothetical protein TCE0_015f02373 [Talaromyces cellulolyticus]	NA	NA	NA	4.85538	273.522	5.81593	0.027292	Up
TP02402	hypothetical protein TCE0_015r02386 [Talaromyces cellulolyticus]	NA	NA	NA	988.197	404.975	-1.28697	0.000535732	Down
TP02405	hypothetical protein TCE0_015r02388 [Talaromyces cellulolyticus]	NA	NA	GT2	6.038	29.1955	2.2736	2.75556e-06	Up
TP02406	ochratoxin A non-ribosomal peptide synthetase [Aspergillus nidulans]	NA	NA	NA	17.0155	2.70841	-2.65133	0.00550695	Down
TP02408	N-acetyltransferase [Talaromyces cellulolyticus]	NA	NA	NA	179.513	12.5994	-3.83267	1.82971e-22	Down
TP02409	hypothetical protein TCE0_015f02391 [Talaromyces cellulolyticus]	NA	NA	GH5	460.785	115.887	-1.99137	0.00062156	Down
TP02410	hypothetical protein TCE0_015r02392 [Talaromyces cellulolyticus]	NA	NA	NA	6032.92	13.6005	-8.79305	3.87274e-56	Down
TP02411	pyruvate decarboxylase [Talaromyces cellulolyticus]	NA	NA	NA	20410	30.5813	-9.38241	0	Down
TP02413	hypothetical protein TCE0_015f02395 [Talaromyces cellulolyticus]	NA	NA	NA	18.709	0.135284	-7.1116	0.00054413	Down
TP02415	hypothetical protein TCE0_015r02398 [Talaromyces cellulolyticus]	NA	NA	NA	9.99466	133.418	3.73865	0.0268803	Up
TP02416	hypothetical protein TCE0_015f02400 [Talaromyces cellulolyticus]	NA	NA	NA	28.2275	61.7243	1.12874	0.0353955	Up
TP02420	hypothetical protein TCE0_015f02408 [Talaromyces cellulolyticus]	NA	NA	NA	523.037	162.476	-1.68668	3.69537e-09	Down
TP02423	hypothetical protein TCE0_015r02411 [Talaromyces cellulolyticus]	NA	Beta-glucosidase	GH1	3.73669	10.6781	1.51483	0.0479892	Up
TP02425	hypothetical protein TCE0_015r02414 [Talaromyces cellulolyticus]	NA	NA	NA	54.9622	124.115	1.17517	0.00205052	Up
TP02426	conserved hypothetical protein [Talaromyces stipitatus ATCC 10500]	NA	NA	NA	0.593061	26.894	5.50296	0.0323	Up
TP02431	aspergillopepsin [Talaromyces cellulolyticus]	NA	NA	NA	8.21389	416.373	5.66367	0.0327881	Up
TP02436	hypothetical protein TCE0_015f02432 [Talaromyces cellulolyticus]	NA	NA	NA	33.9629	102.474	1.59323	0.0474616	Up
TP02438	hypothetical protein TCE0_015f02436 [Talaromyces cellulolyticus]	NA	NA	NA	308.535	136.347	-1.17816	4.85633e-24	Down
TP02440	aromatic aminotransferase [Talaromyces cellulolyticus]	NA	NA	NA	4676.14	206.259	-4.50279	1.46113e-39	Down
TP02441	hypothetical protein TCE0_015f02438 [Talaromyces cellulolyticus]	NA	NA	NA	9948.21	2744.34	-1.85798	6.66207e-07	Down
TP02444	mitochondrial pyruvate dehydrogenase kinase, putative [Talaromyces marneffei ATCC 18224]	NA	NA	NA	502.115	162.755	-1.62532	2.47881e-13	Down
TP02445	hypothetical protein TSTA_057120 [Talaromyces stipitatus ATCC 10500]	NA	NA	NA	31.0144	5.82926	-2.41155	0.0188214	Down
TP02448	hypothetical protein TCE0_015f02447 [Talaromyces cellulolyticus]	NA	NA	NA	1.01026	38.086	5.23647	3.53183e-06	Up
TP02453	Csf1 homolog [Talaromyces cellulolyticus]	NA	NA	NA	361.414	131.265	-1.46118	0.000518154	Down
TP02456	Dynactin [Talaromyces cellulolyticus]	NA	NA	NA	3.58361	210.409	5.87564	0.0252644	Up
TP02457	pyrimidine 5'-nucleotidase, putative [Talaromyces marneffei ATCC 18224]	NA	NA	NA	103.62	268.863	1.37557	2.17775e-05	Up
TP02468	HET domain protein [Talaromyces cellulolyticus]	NA	NA	NA	174.286	44.7484	-1.96155	8.131e-31	Down
TP02469	hypothetical protein TCE0_015f02478 [Talaromyces cellulolyticus]	NA	NA	NA	1.41765	84.4766	5.89698	0.0235327	Up
TP02473	mitochondrial membrane fission protein [Talaromyces cellulolyticus]	NA	NA	NA	1.82149	107.742	5.88631	0.024162	Up
TP02475	short-chain dehydrogenase [Talaromyces cellulolyticus]	NA	NA	NA	5730.34	51.9281	-6.78596	8.82547e-17	Down
TP02480	protein phosphatase 2A catalytic subunit Pph21, putative [Talaromyces stipitatus ATCC 10500]	NA	NA	NA	120.468	588.666	2.28879	0.00394165	Up
TP02481	protein phosphatase [Talaromyces cellulolyticus]	IPR007087:Zinc finger; C2H2-type; IPR007219:Fungal specific transcription factor	NA	NA	373.04	148.92	-1.32479	1.42124e-17	Down
TP02484	Para-nitrobenzyl esterase [Talaromyces marneffei PM1]	NA	NA	CE10;CE1	0.255959	52.2557	7.67353	0.000117509	Up
TP02485	tetratricopeptide repeat protein 1 (TTC1), putative [Talaromyces marneffei ATCC 18224]	NA	NA	NA	32.7898	79.2783	1.27368	0.00597207	Up
TP02486	hypothetical protein TCE0_015f02498 [Talaromyces cellulolyticus]	NA	NA	NA	90.8112	225.411	1.31161	0.0389915	Up
TP02491	conserved hypothetical protein [Talaromyces stipitatus ATCC 10500]	NA	NA	NA	0.627285	29.0313	5.53235	0.0315299	Up
TP02494	chaperonin, putative [Talaromyces stipitatus ATCC 10500]	NA	NA	NA	4.33735	231.393	5.73739	0.0297829	Up
TP02497	hypothetical protein TCE0_015f02511 [Talaromyces cellulolyticus]	NA	NA	NA	952.441	389.566	-1.28976	3.07738e-06	Down
TP02499	putative inactive glycosyltransferase 25 family member 3 [Talaromyces marneffei PM1]	NA	NA	GT25	154.365	376.211	1.2852	7.2246e-14	Up
TP02504	short-chain dehydrogenase [Talaromyces cellulolyticus]	NA	NA	NA	329.66	4.6512	-6.14723	4.18043e-20	Down
TP02506	hypothetical protein TCE0_015r02524 [Talaromyces cellulolyticus]	NA	NA	NA	4.71347	12.1779	1.3694	0.0478246	Up
TP02509	hypothetical protein TCE0_015r02530 [Talaromyces cellulolyticus]	NA	NA	NA	6.0513	33.9147	2.48659	9.74811e-06	Up
TP02516	ATP citrate synthase subunit [Talaromyces cellulolyticus]	NA	NA	NA	1165.14	5021.2	2.10753	8.26154e-06	Up
TP02517	ATP-citrate synthase subunit [Talaromyces cellulolyticus]	NA	NA	NA	1430.08	4950.22	1.7914	0.00014381	Up
TP02518	hypothetical protein TCE0_015f02544 [Talaromyces cellulolyticus]	NA	NA	GT31	0.52026	21.5093	5.36959	0.0372375	Up
TP02519	GPI anchored CFEM domain protein [Talaromyces marneffei ATCC 18224]	NA	NA	NA	126.363	13.2552	-3.25295	0.000115907	Down
TP02520	short-chain dehydrogenase [Talaromyces cellulolyticus]	NA	NA	NA	4277.19	629.117	-2.76526	5.82001e-10	Down
TP02522	hypothetical protein TCE0_015f02549 [Talaromyces cellulolyticus]	NA	Acetyl xylan esterase	CE1	23.2366	0.180291	-7.00993	0.00121609	Down
TP02525	hypothetical protein TCE0_015f02555 [Talaromyces cellulolyticus]	NA	NA	NA	33.0854	94.1558	1.50886	0.00397452	Up
TP02527	hypothetical protein TCE0_015f02560 [Talaromyces cellulolyticus]	NA	NA	NA	21.3853	59.3863	1.47351	0.00636464	Up
TP02528	hypothetical protein TCE0_015r02562 [Talaromyces cellulolyticus]	NA	NA	NA	21.1461	75.364	1.83349	0.00674792	Up
TP02539	hypothetical protein TCE0_015r02577 [Talaromyces cellulolyticus]	NA	NA	NA	1.97463	119.294	5.9168	0.0236419	Up
TP02541	hypothetical protein TCE0_015r02581 [Talaromyces cellulolyticus]	NA	NA	NA	0.472861	18.9301	5.32312	0.0386622	Up
TP02555	hypothetical protein TCE0_015r02602 [Talaromyces cellulolyticus]	NA	NA	NA	172.563	875.383	2.34279	9.61155e-06	Up
TP02557	prostaglandin G/H synthase 2/cyclooxygenase 2, pgh2/cox2, putative [Talaromyces marneffei ATCC 18224]	NA	NA	NA	45.2447	3.97082	-3.51024	2.32923e-06	Down
TP02558	ThiJ/PfpI family protein [Talaromyces cellulolyticus]	NA	NA	NA	1015.65	66.0508	-3.94268	1.57818e-100	Down
TP02559	hypothetical protein TCE0_015r02608 [Talaromyces cellulolyticus]	IPR001138:Fungal transcriptional regulatory protein; N-terminal	NA	NA	516.563	169.681	-1.60612	1.80298e-06	Down
TP02567	NAD-dependent epimerase/dehydratase [Talaromyces cellulolyticus]	NA	NA	NA	20.7837	0.156923	-7.04925	0.000865182	Down
TP02569	aspergillopepsin [Talaromyces cellulolyticus]	NA	NA	NA	0.238277	94.3326	8.62897	2.10145e-06	Up
TP02571	hypothetical protein TCE0_015r02633 [Talaromyces cellulolyticus]	NA	NA	NA	1.27427	67.7504	5.73249	0.0276121	Up
TP02576	hypothetical protein HK57_00596 [Aspergillus ustus]	NA	NA	NA	0.142231	4.06421	4.83667	0.0453571	Up
TP02578	hypothetical protein TCE0_015f02644 [Talaromyces cellulolyticus]	NA	NA	NA	7.91336	1.81847	-2.12156	0.0147761	Down
TP02581	Pc22g19540 [Penicillium rubens Wisconsin 54-1255]	NA	NA	NA	8.24762	55.0672	2.73914	0.00152183	Up
TP02583	DUF1275 domain protein [Talaromyces cellulolyticus]	NA	NA	NA	49.556	147.993	1.5784	3.4661e-05	Up
TP02584	C6 transcription factor, putative [Talaromyces marneffei ATCC 18224]	IPR001138:Fungal transcriptional regulatory protein; N-terminal	NA	NA	45.9994	3.2628	-3.81743	1.10609e-05	Down
TP02593	hypothetical protein TCE0_015r02662 [Talaromyces cellulolyticus]	NA	NA	NA	18.8012	112.419	2.57999	0.00985933	Up
TP02595	hypothetical protein TCE0_015r02666 [Talaromyces cellulolyticus]	NA	NA	NA	29.3376	115.82	1.98106	8.16389e-05	Up
TP02604	short chain dehydrogenase/reductase [Talaromyces cellulolyticus]	NA	NA	NA	805.957	114.39	-2.81674	0.000267946	Down
TP02613	hypothetical protein TCE0_015f02695 [Talaromyces cellulolyticus]	NA	NA	NA	11.4706	23.7077	1.04741	0.0139842	Up
TP02615	Transcription initiation factor IIA subunit 2 [Talaromyces marneffei PM1]	NA	NA	NA	85.0201	31.1582	-1.44819	0.000588485	Down
TP02621	hypothetical protein TCE0_015f02705 [Talaromyces cellulolyticus]	NA	NA	NA	1582.28	566.439	-1.48202	3.44189e-06	Down
TP02622	sulfatase [Talaromyces cellulolyticus]	NA	NA	NA	3742.73	380.318	-3.29881	6.70406e-17	Down
TP02627	xylanase regulator protein [Talaromyces cellulolyticus]	IPR001138:Fungal transcriptional regulatory protein; N-terminal; IPR007219:Fungal specific transcription factor	NA	NA	997.677	345.61	-1.52943	4.63704e-12	Down
TP02629	hypothetical protein TCE0_015r02712 [Talaromyces cellulolyticus]	NA	NA	NA	0.865205	46.0175	5.733	0.0261618	Up
TP02631	hypothetical protein TCE0_015r02714 [Talaromyces cellulolyticus]	NA	NA	NA	1531.3	553.916	-1.46702	0.00166767	Down
TP02633	RAS small monomeric GTPase Rab6, putative [Talaromyces marneffei ATCC 18224]	NA	NA	NA	285.503	578.61	1.01909	3.05686e-11	Up
TP02637	hypothetical protein TCE0_015r02723 [Talaromyces cellulolyticus]	NA	NA	NA	7.85143	21.5155	1.45435	0.0434842	Up
TP02638	hypothetical protein TCE0_015f02725 [Talaromyces cellulolyticus]	NA	NA	NA	1.20576	69.9656	5.85864	0.0239657	Up
TP02645	hypothetical protein PMAA_036790 [Talaromyces marneffei ATCC 18224]	NA	NA	NA	1.55844	93.254	5.90299	0.0235469	Up
TP02647	hypothetical protein TCE0_015r02733 [Talaromyces cellulolyticus]	NA	NA	NA	73.3609	235.595	1.68322	1.52794e-19	Up
TP02661	hypothetical protein TCE0_015f02761 [Talaromyces cellulolyticus]	NA	NA	NA	10.1766	1.68495	-2.59448	0.0411652	Down
TP02663	RNA annealing protein [Talaromyces cellulolyticus]	IPR000637:HMG-I and HMG-Y; DNA-binding	NA	NA	165.973	681.499	2.03776	0.00991025	Up
TP02667	hypothetical protein TCE0_015f02767 [Talaromyces cellulolyticus]	NA	NA	NA	72.1958	195.218	1.4351	1.46931e-08	Up
TP02674	hypothetical protein TCE0_015r02780 [Talaromyces cellulolyticus]	NA	NA	NA	216.626	596.09	1.46033	0.0017126	Up
TP02675	hypothetical protein TCE0_015f02782 [Talaromyces cellulolyticus]	NA	NA	NA	16.0102	0.137713	-6.86119	0.00115731	Down
TP02680	hypothetical protein TCE0_015f02785 [Talaromyces cellulolyticus]	NA	NA	NA	57.0871	199.623	1.80604	8.10463e-25	Up
TP02685	hypothetical protein TCE0_015r02790 [Talaromyces cellulolyticus]	NA	NA	NA	1.04603	58.9158	5.81566	0.0246259	Up
TP02686	hypothetical protein TCE0_015r02791 [Talaromyces cellulolyticus]	NA	NA	NA	7.21219	25.3338	1.81255	0.000160885	Up
TP02687	hypothetical protein TCE0_015r02792 [Talaromyces cellulolyticus]	NA	NA	NA	393.607	178.997	-1.13682	9.43313e-15	Down
TP02692	SAP domain protein [Talaromyces cellulolyticus]	NA	NA	NA	0.437258	57.806	7.04659	0.00171488	Up
TP02693	alcohol dehydrogenase [Talaromyces cellulolyticus]	NA	NA	NA	390.978	130.303	-1.58521	0.0203151	Down
TP02697	THO complex subunit [Talaromyces cellulolyticus]	NA	NA	NA	5.24584	290.651	5.79197	0.02812	Up
TP02698	glutathione S-transferase [Talaromyces cellulolyticus]	NA	NA	NA	10.1067	77.7881	2.94424	0.00130347	Up
TP02705	hypothetical protein HK57_00087 [Aspergillus ustus]	IPR001138:Fungal transcriptional regulatory protein; N-terminal; IPR007219:Fungal specific transcription factor	NA	NA	0.276464	34.5932	6.96726	0.00116839	Up
TP02708	hypothetical protein TCE0_015r02826 [Talaromyces cellulolyticus]	NA	NA	NA	2.19971	11.1553	2.34234	0.00492339	Up
TP02713	Mef2 homolog [Talaromyces cellulolyticus]	NA	NA	NA	51.9901	171.9	1.72526	0.000427772	Up
TP02716	hypothetical protein TCE0_015f02839 [Talaromyces cellulolyticus]	NA	NA	NA	598.31	197.132	-1.60173	1.21798e-06	Down
TP02724	hypothetical protein TCE0_015r02853 [Talaromyces cellulolyticus]	NA	NA	NA	13.8303	226.382	4.03286	0.00185729	Up
TP02728	hypothetical protein TCE0_015r02860 [Talaromyces cellulolyticus]	NA	NA	GH109	2102.59	551.927	-1.92962	0.00103369	Down
TP02729	hypothetical protein PMAA_037470 [Talaromyces marneffei ATCC 18224]	NA	NA	NA	20.7114	1.82308	-3.50597	0.0151772	Down
TP02730	hypothetical protein TCE0_015f02862 [Talaromyces cellulolyticus]	NA	NA	NA	0.750425	37.4385	5.64067	0.0285281	Up
TP02732	hypothetical protein TCE0_015f02866 [Talaromyces cellulolyticus]	NA	NA	NA	57.6835	186.049	1.68945	0.000226858	Up
TP02733	copper amine oxidase [Talaromyces cellulolyticus]	NA	NA	NA	0.465427	18.4387	5.30804	0.0392845	Up
TP02734	hypothetical protein TCE0_015r02869 [Talaromyces cellulolyticus]	NA	NA	NA	27.0196	6.4535	-2.06585	2.60125e-05	Down
TP02735	hypothetical protein TCE0_015r02870 [Talaromyces cellulolyticus]	NA	NA	NA	7.22818	1.32713	-2.44533	0.0130062	Down
TP02742	conserved hypothetical protein [Talaromyces stipitatus ATCC 10500]	NA	NA	NA	0.25713	40.615	7.30337	0.000392815	Up
TP02750	phenylacetyl-CoA ligase, putative [Talaromyces marneffei ATCC 18224]	NA	NA	NA	738.328	179.175	-2.04289	2.13046e-16	Down
TP02751	hypothetical protein GQ26_0221030 [Talaromyces marneffei PM1]	NA	NA	NA	17.6784	4.82643	-1.87296	0.000547315	Down
TP02753	hypothetical protein TCE0_015r02898 [Talaromyces cellulolyticus]	NA	NA	NA	6.41607	1.06137	-2.59577	0.0164522	Down
TP02754	hypothetical protein PEXP_019340 [Penicillium expansum]	NA	NA	NA	20.9653	4.86607	-2.10718	0.000139071	Down
TP02756	hypothetical protein TCE0_015f02902 [Talaromyces cellulolyticus]	NA	NA	NA	2957.57	841.543	-1.8133	3.34037e-06	Down
TP02763	hypothetical protein TCE0_015f02909 [Talaromyces cellulolyticus]	NA	NA	NA	12.5187	3.07531	-2.02528	0.00203353	Down
TP02770	integral membrane protein [Talaromyces cellulolyticus]	NA	NA	NA	21.7504	0.842138	-4.69084	2.92424e-07	Down
TP02776	hypothetical protein TCE0_015f02927 [Talaromyces cellulolyticus]	NA	NA	NA	13.4428	4.87874	-1.46225	0.0303672	Down
TP02781	sugar O-acetyltransferase [Talaromyces cellulolyticus]	NA	NA	NA	5.06572	88.8694	4.13285	0.0205434	Up
TP02782	hypothetical protein TSTA_054290 [Talaromyces stipitatus ATCC 10500]	NA	NA	NA	11.2347	108.719	3.27457	0.000538677	Up
TP02783	hypothetical protein TCE0_015f02933 [Talaromyces cellulolyticus]	NA	NA	NA	38.9992	101.155	1.37505	6.68441e-10	Up
TP02789	ferrochelatase [Talaromyces cellulolyticus]	NA	NA	NA	2496.2	199.676	-3.644	1.97965e-09	Down
TP02790	hypothetical protein TCE0_015f02953 [Talaromyces cellulolyticus]	NA	NA	NA	210.609	429.857	1.02929	0.0362718	Up
TP02791	squalene monooxygenase [Talaromyces cellulolyticus]	NA	NA	NA	1260.29	3643.56	1.53159	3.57414e-07	Up
TP02800	hypothetical protein OIDMADRAFT_135919 [Oidiodendron maius Zn]	IPR001138:Fungal transcriptional regulatory protein; N-terminal	NA	NA	0.339911	68.4765	7.65431	0.000234582	Up
TP02802	alpha/beta fold family hydrolase [Talaromyces cellulolyticus]	NA	NA	CE7	1.39951	9.36087	2.74172	0.00969442	Up
TP02808	hypothetical protein TCE0_015r02983 [Talaromyces cellulolyticus]	NA	NA	NA	34.4557	9.90815	-1.79805	0.0202527	Down
TP02809	ssDNA binding protein [Talaromyces cellulolyticus]	NA	NA	NA	49.5266	153.19	1.62904	3.9564e-19	Up
TP02812	urease accessory protein [Talaromyces cellulolyticus]	NA	NA	NA	25.3527	77.4812	1.61171	0.0263355	Up
TP02814	hypothetical protein TCE0_015f02994 [Talaromyces cellulolyticus]	NA	NA	NA	159.511	421.038	1.40029	1.71037e-05	Up
TP02817	hypothetical protein TCE0_015r03000 [Talaromyces cellulolyticus]	NA	NA	NA	36.2195	183.044	2.33735	0.00745149	Up
TP02818	translocon-associated protein, alpha subunit, putative [Talaromyces marneffei ATCC 18224]	NA	NA	NA	133.057	622.465	2.22595	5.04835e-09	Up
TP02821	hypothetical protein TCE0_015r03006 [Talaromyces cellulolyticus]	NA	NA	NA	27.379	337.055	3.62184	1.84029e-13	Up
TP02822	hypothetical protein TCE0_015f03008 [Talaromyces cellulolyticus]	IPR001138:Fungal transcriptional regulatory protein; N-terminal	NA	NA	3.66096	214.234	5.87082	0.0253979	Up
TP02824	NA	NA	NA	NA	7.35457	18.6625	1.34343	0.0446226	Up
TP02826	hypothetical protein TCE0_015r03014 [Talaromyces cellulolyticus]	NA	NA	NA	1.58568	157.692	6.63586	8.88568e-09	Up
TP02829	hypothetical protein TCE0_015f03021 [Talaromyces cellulolyticus]	NA	NA	NA	6.39639	340.396	5.73381	0.0302248	Up
TP02831	hypothetical protein TCE0_015f03025 [Talaromyces cellulolyticus]	NA	NA	NA	147.935	535.242	1.85523	5.42485e-12	Up
TP02832	hypothetical protein TCE0_015r03026 [Talaromyces cellulolyticus]	NA	NA	NA	98.0543	265.757	1.43845	0.000167344	Up
TP02834	MFS transporter [Talaromyces cellulolyticus]	NA	NA	NA	18.261	5.54973	-1.71828	0.0444929	Down
TP02835	dihydroxy-acid dehydratase [Talaromyces cellulolyticus]	NA	NA	NA	1351.8	186.001	-2.8615	0.00015555	Down
TP02838	hypothetical protein TCE0_015r03036 [Talaromyces cellulolyticus]	NA	NA	GT1	79.8158	299.146	1.9061	3.10849e-06	Up
TP02840	60S ribosomal protein [Talaromyces cellulolyticus]	NA	NA	NA	768.593	3336.85	2.11819	0.0352886	Up
TP02841	cohesin-associated protein [Talaromyces cellulolyticus]	NA	NA	NA	62.5526	127.745	1.03013	0.000162203	Up
TP02845	hypothetical protein TCE0_015f03048 [Talaromyces cellulolyticus]	NA	NA	NA	28.1175	157.17	2.48279	0.0234218	Up
TP02846	hypothetical protein TCE0_015r03050 [Talaromyces cellulolyticus]	NA	NA	NA	121.42	596.937	2.29757	4.38041e-10	Up
TP02847	glucosyltransferase [Talaromyces cellulolyticus]	NA	NA	GT57	105.482	239.425	1.18257	0.000361449	Up
TP02850	hypothetical protein TCE0_015f03056 [Talaromyces cellulolyticus]	NA	NA	NA	477.56	172.526	-1.46887	6.46874e-16	Down
TP02851	hypothetical protein TCE0_015r03058 [Talaromyces cellulolyticus]	NA	NA	NA	24.397	71.1073	1.54329	0.000277357	Up
TP02856	hypothetical protein TCE0_015r03066 [Talaromyces cellulolyticus]	NA	NA	NA	30.2116	111.524	1.88418	0.0262059	Up
TP02862	hypothetical protein TCE0_015f03073 [Talaromyces cellulolyticus]	NA	NA	NA	1.23456	32.6958	4.72704	0.00273392	Up
TP02867	short chain type dehydrogenase, putative [Talaromyces stipitatus ATCC 10500]	NA	NA	NA	618.414	243.352	-1.34553	0.00827164	Down
TP02868	NA	NA	NA	NA	73.0169	2.44516	-4.90023	2.67545e-11	Down
TP02872	DNA polymerase delta catalytic subunit [Talaromyces marneffei PM1]	NA	NA	NA	135.342	418.704	1.62932	0.00839212	Up
TP02875	RNA-directed RNA polymerase L [Talaromyces marneffei PM1]	NA	NA	NA	354.014	746.852	1.07702	0.000825306	Up
TP02876	hypothetical protein TCE0_015f03090 [Talaromyces cellulolyticus]	NA	NA	NA	24.588	241.304	3.29482	1.41208e-05	Up
TP02877	cyanate hydratase [Talaromyces cellulolyticus]	IPR010982:Lambda repressor-like; DNA-binding	NA	NA	2274.5	619.192	-1.87709	8.4493e-05	Down
TP02879	hypothetical protein TCE0_015f03093 [Talaromyces cellulolyticus]	NA	NA	NA	3980.78	1605.3	-1.31021	4.7775e-05	Down
TP02881	conserved hypothetical protein [Talaromyces stipitatus ATCC 10500]	NA	NA	NA	0.31623	57.6057	7.5091	0.000318032	Up
TP02883	DHHC zinc finger membrane protein [Talaromyces marneffei ATCC 18224]	IPR001594:Zinc finger; DHHC-type	NA	NA	1252.82	607.645	-1.04388	1.10914e-06	Down
TP02887	cytochrome P450 oxidoreductase OrdA-like, putative [Talaromyces stipitatus ATCC 10500]	NA	NA	NA	100.893	597.787	2.5668	0.0131055	Up
TP02909	conserved hypothetical protein [Talaromyces stipitatus ATCC 10500]	NA	NA	NA	29.3392	183.839	2.64754	0.000376539	Up
TP02911	NAD-dependent epimerase/dehydratase [Talaromyces cellulolyticus]	NA	NA	NA	891.739	379.792	-1.23141	2.81117e-06	Down
TP02912	hypothetical protein TCE0_015r03143 [Talaromyces cellulolyticus]	NA	NA	NA	599.939	3.59147	-7.3841	5.83652e-10	Down
TP02915	conserved hypothetical protein [Talaromyces stipitatus ATCC 10500]	NA	NA	NA	13.8232	5.5602	-1.31388	0.0234995	Down
TP02936	hypothetical protein COCSADRAFT_137295 [Bipolaris sorokiniana ND90Pr]	NA	NA	NA	943.98	334.761	-1.49563	1.79751e-08	Down
TP02947	NA	NA	NA	NA	8.26918	410.245	5.6326	0.000924982	Up
TP02948	NA	NA	NA	NA	0.723543	30.7595	5.40981	0.0378753	Up
TP02949	hypothetical protein TCE0_044r16043 [Talaromyces cellulolyticus]	NA	NA	NA	118.975	50.359	-1.24034	0.0179336	Down
TP02950	reverse transcriptase, putative [Talaromyces stipitatus ATCC 10500]	NA	NA	NA	220.934	75.6898	-1.54544	0.00854269	Down
TP02951	tRNA dimethylallyltransferase [Talaromyces marneffei PM1]	IPR001878:Zinc finger; CCHC-type	NA	NA	60.8055	21.3624	-1.50913	1.62813e-05	Down
TP02953	hypothetical protein TCE0_044r16027 [Talaromyces cellulolyticus]	NA	NA	NA	820.092	15.8126	-5.69664	4.98107e-30	Down
TP02954	hypothetical protein TCE0_044f16029 [Talaromyces cellulolyticus]	NA	NA	NA	1368.37	11.1239	-6.94265	2.44913e-21	Down
TP02956	hypothetical protein TCE0_044r16030 [Talaromyces cellulolyticus]	NA	NA	NA	370.847	13.5188	-4.77779	8.44748e-17	Down
TP02957	hypothetical protein TCE0_044r16032 [Talaromyces cellulolyticus]	IPR001138:Fungal transcriptional regulatory protein; N-terminal; IPR007219:Fungal specific transcription factor	NA	NA	958.952	45.9621	-4.38294	6.73255e-29	Down
TP02960	hypothetical protein FPSE_03750 [Fusarium pseudograminearum CS3096]	NA	NA	NA	0.283147	38.7749	7.09743	0.000853122	Up
TP02962	hypothetical protein TCE0_044f16035 [Talaromyces cellulolyticus]	NA	NA	NA	1.53031	38.6324	4.65792	0.0171245	Up
TP02969	hypothetical protein TCE0_044r16043 [Talaromyces cellulolyticus]	NA	NA	NA	0.425666	15.4785	5.1844	0.0449413	Up
TP02971	reverse transcriptase, putative [Talaromyces stipitatus ATCC 10500]	NA	NA	NA	108.144	29.6902	-1.8649	0.00296362	Down
TP02974	hypothetical protein FOVG_16542 [Fusarium oxysporum f. sp. pisi HDV247]	NA	NA	NA	28.3813	3.1936	-3.15169	2.38564e-05	Down
TP02978	hypothetical protein PFICI_03908 [Pestalotiopsis fici W106-1]	NA	NA	NA	6.55078	0.101346	-6.0143	0.0063746	Down
TP02979	hypothetical protein FOVG_15064 [Fusarium oxysporum f. sp. pisi HDV247]	NA	NA	NA	34.3195	6.15614	-2.47893	0.00785283	Down
TP02983	hypothetical protein TSTA_053000 [Talaromyces stipitatus ATCC 10500]	NA	NA	NA	34.0421	2.25123	-3.91854	7.21936e-05	Down
TP02984	hypothetical protein TCE0_043f15492 [Talaromyces cellulolyticus]	NA	NA	NA	562.014	25.1961	-4.47933	3.33737e-07	Down
TP02985	amidohydrolase family protein [Talaromyces cellulolyticus]	NA	NA	CE9	775.432	29.0399	-4.73889	5.81615e-06	Down
TP02986	predicted protein [Aspergillus terreus NIH2624]	NA	NA	NA	876.437	128.101	-2.77436	0.0117244	Down
TP02987	salicylate hydroxylase [Talaromyces cellulolyticus]	NA	NA	NA	6279.1	153.584	-5.35346	4.05676e-17	Down
TP02988	hypothetical protein TCE0_043f15484 [Talaromyces cellulolyticus]	NA	NA	NA	65.5114	2.72252	-4.58873	3.71624e-10	Down
TP02989	conserved hypothetical protein [Talaromyces stipitatus ATCC 10500]	NA	NA	NA	6.34364	0.101702	-5.96289	0.00703023	Down
TP02991	pogo transposable element, putative [Talaromyces marneffei ATCC 18224]	IPR006600:Centromere protein B; DNA-binding region; IPR009057:Homeodomain-like	NA	NA	26.412	7.72637	-1.77333	0.0323564	Down
TP02994	hypothetical protein PV07_01422 [Cladophialophora immunda]	NA	NA	NA	6.74058	1.57311	-2.09925	0.0274518	Down
TP03000	reverse transcriptase [Talaromyces cellulolyticus]	IPR001878:Zinc finger; CCHC-type	NA	NA	0.507562	20.5318	5.33813	0.038588	Up
TP03001	putative transcriptional regulatory protein [Talaromyces marneffei PM1]	IPR001138:Fungal transcriptional regulatory protein; N-terminal; IPR007219:Fungal specific transcription factor	NA	NA	1578.19	35.884	-5.45878	7.41009e-73	Down
TP03002	hypothetical protein TCE0_044r16051 [Talaromyces cellulolyticus]	NA	NA	NA	3225.13	65.1519	-5.62941	5.7191e-22	Down
TP03003	hypothetical protein TCE0_044f16053 [Talaromyces cellulolyticus]	NA	NA	NA	64008.7	232.987	-8.10187	0	Down
TP03004	hypothetical protein TCE0_044r16055 [Talaromyces cellulolyticus]	NA	NA	NA	39447.2	223.503	-7.46349	4.18044e-22	Down
TP03005	conserved hypothetical protein [Talaromyces marneffei ATCC 18224]	NA	NA	NA	0.200385	26.5398	7.04924	0.000497577	Up
TP03006	hypothetical protein TCE0_044f16057 [Talaromyces cellulolyticus]	NA	NA	NA	9878.5	31.3602	-8.29921	5.70306e-08	Down
TP03007	short-chain dehydrogenase [Talaromyces cellulolyticus]	NA	NA	NA	1694.2	79.0191	-4.42226	0.0179081	Down
TP03009	hypothetical protein TCE0_044f16062 [Talaromyces cellulolyticus]	NA	NA	NA	38706.6	337.528	-6.84143	6.76458e-30	Down
TP03010	hypothetical protein TCE0_044r16063 [Talaromyces cellulolyticus]	NA	NA	NA	2721.11	11.6177	-7.87173	6.11076e-21	Down
TP03013	NmrA-like family protein [Talaromyces cellulolyticus]	NA	NA	NA	4328.11	219.779	-4.29961	2.66231e-06	Down
TP03015	hypothetical protein TCE0_044f16069 [Talaromyces cellulolyticus]	NA	NA	NA	63.3886	17.3525	-1.86908	0.0028132	Down
TP03018	Cyclin-dependent kinase F-3 [Talaromyces marneffei PM1]	NA	NA	NA	6.23322	0.870813	-2.83954	0.0298799	Down
TP03024	hypothetical protein PISL3812_00273 [Talaromyces islandicus]	NA	NA	NA	22.0949	6.19084	-1.83551	0.000322878	Down
TP03027	hypothetical protein TCE0_044r16075 [Talaromyces cellulolyticus]	NA	Unsaturated rhamnogalacturonyl hydrolase	GH105	11.4464	1.88477	-2.60244	0.0243738	Down
TP03028	hypothetical protein TCE0_044r16075 [Talaromyces cellulolyticus]	NA	NA	NA	45.8598	4.91119	-3.22308	0.00031856	Down
TP03029	alpha-mannosidase [Talaromyces cellulolyticus]	NA	NA	GH38	111.211	15.2675	-2.86476	0.00219361	Down
TP03030	hypothetical protein TCE0_044r16079 [Talaromyces cellulolyticus]	NA	NA	GH115	22.1625	7.85181	-1.49702	0.024794	Down
TP03040	NA	NA	NA	NA	13.49	50.0913	1.89267	4.11629e-05	Up
TP03043	hypothetical protein OIDMADRAFT_48880 [Oidiodendron maius Zn]	NA	NA	NA	26.3889	11.7177	-1.17124	0.0460279	Down
TP03046	hypothetical protein PISL3812_01380 [Talaromyces islandicus]	NA	NA	NA	67.7397	26.4805	-1.35507	0.0247632	Down
TP03054	hypothetical protein TCE0_044f16110 [Talaromyces cellulolyticus]	NA	NA	GH32	21.4175	2.39547	-3.16041	1.22564e-05	Down
TP03066	Zn(2)-C6 fungal-type DNA-binding domain [Penicillium roqueforti FM164]	IPR001138:Fungal transcriptional regulatory protein; N-terminal; IPR007219:Fungal specific transcription factor	NA	NA	1.41326	84.2607	5.89776	0.0235112	Up
TP03067	Protein of unknown function DUF1446 [Penicillium roqueforti FM164]	NA	NA	NA	8.77441	2.10427	-2.05998	0.0316673	Down
TP03075	TPA: conserved hypothetical protein [Aspergillus nidulans FGSC A4]	NA	NA	NA	12.6034	2.66767	-2.24016	0.0307571	Down
TP03080	AT DNA binding protein, putative [Neosartorya fischeri NRRL 181]	NA	NA	NA	96.8655	14.4363	-2.74628	6.5515e-06	Down
TP03081	hypothetical protein ASPNIDRAFT_178600 [Aspergillus niger ATCC 1015]	NA	NA	NA	20.4736	0.886163	-4.53005	7.70597e-05	Down
TP03084	C2H2 type zinc finger domain protein [Neosartorya fischeri NRRL 181]	IPR001138:Fungal transcriptional regulatory protein; N-terminal; IPR007087:Zinc finger; C2H2-type; IPR007219:Fungal specific transcription factor	NA	NA	36.6895	14.8735	-1.30262	0.00108782	Down
TP03085	hypothetical protein TCE0_044f16135 [Talaromyces cellulolyticus]	NA	NA	NA	58.7347	7.21138	-3.02587	2.66378e-09	Down
TP03087	predicted protein [Aspergillus terreus NIH2624]	NA	NA	NA	3.80817	0.0939245	-5.34145	0.0234497	Down
TP03093	conserved hypothetical protein [Talaromyces marneffei ATCC 18224]	NA	NA	NA	19.7394	8.7251	-1.17784	0.0404018	Down
TP03095	high-affinity inorganic phosphate transporter [Talaromyces cellulolyticus]	NA	NA	NA	34.9189	10.5556	-1.726	0.00856998	Down
TP03107	hypothetical protein AN0539.2 [Aspergillus nidulans FGSC A4]	NA	NA	GT41	27.1667	68.8538	1.3417	0.0218266	Up
TP03109	conserved hypothetical protein [Talaromyces marneffei ATCC 18224]	NA	NA	NA	35.5223	4.53951	-2.96812	0.000587971	Down
TP03110	reverse transcriptase [Talaromyces cellulolyticus]	NA	NA	NA	37.2509	3.31489	-3.49024	0.000919964	Down
TP03111	hypothetical protein TCE0_044f16168 [Talaromyces cellulolyticus]	NA	NA	NA	227.231	8.94409	-4.66708	1.4223e-09	Down
TP03114	pyruvate decarboxylase [Talaromyces cellulolyticus]	NA	NA	NA	1590.19	236.072	-2.7519	9.8067e-36	Down
TP03117	conserved hypothetical protein [Aspergillus terreus NIH2624]	NA	NA	NA	28.304	0.893965	-4.98464	5.22885e-06	Down
TP03120	hypothetical protein TCE0_044f16185 [Talaromyces cellulolyticus]	NA	NA	NA	95.4546	15.7865	-2.59612	4.34975e-14	Down
TP03125	hypothetical protein TCE0_044r16190 [Talaromyces cellulolyticus]	NA	NA	NA	19.2625	1709.39	6.47154	4.7478e-60	Up
TP03126	conserved hypothetical protein [Talaromyces stipitatus ATCC 10500]	NA	NA	NA	13.4676	687.653	5.67411	3.41718e-19	Up
TP03127	cytochrome P450, putative [Talaromyces stipitatus ATCC 10500]	NA	NA	NA	13.2841	711.028	5.74213	1.861e-89	Up
TP03138	hypothetical protein OIDMADRAFT_184602 [Oidiodendron maius Zn]	IPR001138:Fungal transcriptional regulatory protein; N-terminal; IPR007219:Fungal specific transcription factor	NA	NA	1.78076	10.6248	2.57688	0.00349349	Up
TP03145	Acetyl xylan esterase	NA	Acetyl xylan esterase	CE2;CE3	0.621447	28.8243	5.53551	0.0313736	Up
TP03146	predicted protein [Uncinocarpus reesii 1704]	NA	NA	NA	138.171	14.8722	-3.21577	0.00116552	Down
TP03152	hypothetical protein TCE0_044r16223 [Talaromyces cellulolyticus]	NA	NA	NA	3.08359	0.0955723	-5.01188	0.0380102	Down
TP03153	hypothetical protein TCE0_044r16221 [Talaromyces cellulolyticus]	NA	NA	NA	37.8826	7.97885	-2.24728	3.99721e-06	Down
TP03154	hypothetical protein TCE0_044f16226 [Talaromyces cellulolyticus]	NA	NA	NA	0.286419	26.1683	6.51355	0.00377566	Up
TP03156	ferrichrome synthetase [Talaromyces cellulolyticus]	NA	NA	NA	51.9221	5.65837	-3.19789	0.000166861	Down
TP03157	leptomycin efflux transporter [Talaromyces cellulolyticus]	NA	NA	NA	104.082	40.8992	-1.34757	0.0138058	Down
TP03160	ammonium transporter [Talaromyces cellulolyticus]	NA	NA	NA	79.0066	29.2384	-1.43411	2.14979e-08	Down
TP03162	hypothetical protein TCE0_044f16248 [Talaromyces cellulolyticus]	NA	NA	NA	146.386	405.198	1.46885	0.000621296	Up
TP03164	hypothetical protein AN8542.2 [Aspergillus nidulans FGSC A4]	NA	NA	NA	0.182918	6.9672	5.25131	0.0286733	Up
TP03168	hypothetical protein TCE0_044r16254 [Talaromyces cellulolyticus]	NA	NA	NA	6.90995	53.1642	2.94371	8.94784e-10	Up
TP03171	hypothetical protein TCE0_015f02555 [Talaromyces cellulolyticus]	NA	NA	NA	1.4018	22.9347	4.03217	2.41653e-05	Up
TP03181	hypothetical protein TCE0_044r16268 [Talaromyces cellulolyticus]	NA	NA	NA	562.204	2206.85	1.97282	2.70658e-30	Up
TP03185	hypothetical protein TCE0_044r16275 [Talaromyces cellulolyticus]	NA	NA	NA	70.8652	203.978	1.52527	0.000684011	Up
TP03186	conserved hypothetical protein [Talaromyces stipitatus ATCC 10500]	NA	NA	NA	0.152752	4.3051	4.81679	0.0495564	Up
TP03189	hypothetical protein TCE0_044r16279 [Talaromyces cellulolyticus]	NA	NA	NA	6.95886	25.555	1.87668	0.000266467	Up
TP03193	hypothetical protein OIDMADRAFT_126418, partial [Oidiodendron maius Zn]	NA	NA	NA	453.743	55.1898	-3.0394	5.84808e-05	Down
TP03194	hypothetical protein FVEG_04387 [Fusarium verticillioides 7600]	NA	NA	NA	248.598	10.3393	-4.5876	4.26412e-13	Down
TP03197	predicted protein [Aspergillus terreus NIH2624]	NA	NA	NA	4.81984	0.109864	-5.45519	0.0219293	Down
TP03198	Pc21g05700 [Penicillium rubens Wisconsin 54-1255]	NA	NA	NA	7.16825	0.334302	-4.4224	0.00221166	Down
TP03201	hypothetical protein PISL3812_09750 [Talaromyces islandicus]	NA	NA	NA	597.643	101.531	-2.55736	7.21903e-09	Down
TP03206	hypothetical protein EURHEDRAFT_517844 [Aspergillus ruber CBS 135680]	IPR007219:Fungal specific transcription factor	NA	NA	77.4044	13.8513	-2.4824	0.00145738	Down
TP03207	NmrA-like family protein [Neosartorya fischeri NRRL 181]	NA	NA	NA	303.271	14.4975	-4.38674	1.96898e-15	Down
TP03212	dienelactone hydrolase family protein [Talaromyces cellulolyticus]	NA	NA	NA	8593.06	130.112	-6.04534	1.41051e-79	Down
TP03228	hypothetical protein TCE0_044f16301 [Talaromyces cellulolyticus]	NA	NA	NA	9.05435	43.1281	2.25194	1.65489e-07	Up
TP03234	arrestin domain containing protein [Talaromyces cellulolyticus]	NA	NA	NA	1217.47	317.873	-1.93736	7.80162e-08	Down
TP03237	hypothetical protein TCE0_044f16315 [Talaromyces cellulolyticus]	NA	NA	GH30	245.436	840.086	1.77519	2.80544e-05	Up
TP03239	hypothetical protein TCE0_044f16316 [Talaromyces cellulolyticus]	NA	NA	NA	7.06786	177.84	4.65316	9.43235e-19	Up
TP03241	hypothetical protein TCE0_044f16320 [Talaromyces cellulolyticus]	NA	NA	NA	134.601	302.969	1.17048	0.0305707	Up
TP03243	conserved hypothetical protein [Talaromyces stipitatus ATCC 10500]	NA	NA	NA	3.15036	50.0922	3.991	0.0101234	Up
TP03247	hypothetical protein EPUS_05830 [Endocarpon pusillum Z07020]	NA	NA	NA	43.4545	95.5264	1.13639	0.00327753	Up
TP03250	hypothetical protein TCE0_044f16331 [Talaromyces cellulolyticus]	NA	NA	NA	7.78722	0.134634	-5.854	0.0121822	Down
TP03260	conserved hypothetical protein [Talaromyces stipitatus ATCC 10500]	NA	NA	NA	264.76	690.331	1.3826	0.000331443	Up
TP03266	hypothetical protein TCE0_044f16342 [Talaromyces cellulolyticus]	NA	NA	NA	29.5677	7.17007	-2.04396	0.0319653	Down
TP03275	hypothetical protein NECHADRAFT_53697 [Byssochlamys spectabilis No. 5]	IPR007219:Fungal specific transcription factor	NA	NA	369.974	9.25011	-5.32181	7.70839e-61	Down
TP03276	hypothetical protein PV05_06333 [Exophiala xenobiotica]	IPR007219:Fungal specific transcription factor	NA	NA	731.127	53.5568	-3.77098	6.78772e-141	Down
TP03285	hypothetical protein TCE0_044r16372 [Talaromyces cellulolyticus]	NA	NA	NA	4.77667	58.1774	3.60638	9.65683e-13	Up
TP03286	hypothetical protein TCE0_044f16374 [Talaromyces cellulolyticus]	NA	NA	NA	414.385	882.532	1.09068	0.0315663	Up
TP03289	transposable element tc1 transposase, putative [Talaromyces stipitatus ATCC 10500]	Homeodomain-like:IPR009057:Homeodomain-like	NA	NA	0.952389	16.9241	4.15138	0.000106688	Up
TP03292	short-chain dehydrogenase [Talaromyces cellulolyticus]	NA	NA	NA	430.997	119.003	-1.85668	5.87165e-14	Down
TP03293	efflux pump antibiotic resistance protein, putative [Talaromyces stipitatus ATCC 10500]	NA	NA	NA	6.12971	133.664	4.44665	0.00273532	Up
TP03296	hypothetical protein TCE0_044f16387 [Talaromyces cellulolyticus]	NA	NA	NA	4.72255	17.4421	1.88494	0.000943112	Up
TP03303	hypothetical protein TCE0_044r16400 [Talaromyces cellulolyticus]	IPR011991:Winged helix repressor DNA-binding	NA	NA	8.20182	194.655	4.56883	2.20729e-29	Up
TP03309	hypothetical protein TCE0_044r16409 [Talaromyces cellulolyticus]	NA	NA	NA	11.1677	50.0604	2.16433	2.47518e-06	Up
TP03310	N-alkane-inducible cytochrome P450 [Talaromyces cellulolyticus]	NA	NA	NA	41.5263	0.390951	-6.7309	5.11675e-07	Down
TP03311	cytochrome P450, putative [Talaromyces marneffei ATCC 18224]	NA	NA	NA	27.926	5.36078	-2.3811	0.0139128	Down
TP03312	hypothetical protein TCE0_044f16414 [Talaromyces cellulolyticus]	NA	NA	NA	624.876	258.338	-1.27431	6.31189e-06	Down
TP03313	Zn(2)-C6 fungal-type DNA-binding domain [Penicillium roqueforti FM164]	NA	NA	NA	50.3653	21.5479	-1.22488	3.99642e-06	Down
TP03316	hypothetical protein TCE0_044r16420 [Talaromyces cellulolyticus]	NA	NA	NA	960.039	270.092	-1.82964	0.000590954	Down
TP03317	hypothetical protein PMAA_062750 [Talaromyces marneffei ATCC 18224]	NA	NA	NA	43.2125	4.53556	-3.2521	4.81597e-06	Down
TP03318	Flc2 homolog [Talaromyces cellulolyticus]	NA	NA	NA	1902.39	778.065	-1.28985	8.54122e-08	Down
TP03322	hypothetical protein TCE0_044r16429 [Talaromyces cellulolyticus]	NA	NA	NA	0.144932	5.67171	5.29033	0.0234968	Up
TP03333	hypothetical protein TCE0_044f16444 [Talaromyces cellulolyticus]	NA	NA	NA	1170.72	200.334	-2.54691	3.5721e-11	Down
TP03337	alpha-glucosidase [Talaromyces cellulolyticus]	NA	NA	GH13	9.12805	0.659259	-3.79139	0.0206558	Down
TP03345	hypothetical protein TCE0_044f16463 [Talaromyces cellulolyticus]	NA	NA	NA	28.9619	90.8607	1.6495	0.0416898	Up
TP03346	hypothetical protein TCE0_044f16465 [Talaromyces cellulolyticus]	NA	NA	NA	529.126	1274.39	1.26813	0.000277149	Up
TP03347	hypothetical protein TCE0_044r16467 [Talaromyces cellulolyticus]	IPR004827:Basic-leucine zipper (bZIP) transcription factor	NA	NA	2502.68	865.732	-1.53148	4.52962e-07	Down
TP03350	DUF74 domain protein [Talaromyces cellulolyticus]	NA	NA	NA	136.234	410.61	1.59168	3.84631e-05	Up
TP03355	hypothetical protein TCE0_044r16483 [Talaromyces cellulolyticus]	NA	NA	GH31	160.565	23.9803	-2.74324	0.000378473	Down
TP03356	hypothetical protein TCE0_044r16484 [Talaromyces cellulolyticus]	NA	NA	NA	16.6804	5.10926	-1.70697	0.00351393	Down
TP03358	pogo transposable element, putative [Talaromyces stipitatus ATCC 10500]	IPR006600:Centromere protein B; DNA-binding region; IPR009057:Homeodomain-like	NA	NA	8.89654	25.2785	1.50659	0.00560704	Up
TP03361	NAD dependent epimerase/dehydratase, putative [Talaromyces stipitatus ATCC 10500]	NA	NA	NA	8.69185	26.2102	1.59239	0.00170169	Up
TP03363	F-box domain protein [Talaromyces cellulolyticus]	NA	NA	NA	0.69725	34.1767	5.61519	0.0290272	Up
TP03365	oxidoreductase, short chain dehydrogenase/reductase family [Talaromyces stipitatus ATCC 10500]	NA	NA	NA	0.442547	17.0017	5.26371	0.0409771	Up
TP03368	alpha-amylase [Talaromyces cellulolyticus]	NA	NA	CBM20;GH13	1.79481	33.4543	4.22029	1.40202e-07	Up
TP03375	hypothetical protein TCE0_044f16505 [Talaromyces cellulolyticus]	NA	NA	AA7	16.2688	95.4824	2.55313	1.12221e-05	Up
TP03384	hypothetical protein TCE0_044f16519 [Talaromyces cellulolyticus]	NA	NA	NA	46.5626	6.92559	-2.74916	0.000215432	Down
TP03385	hypothetical protein TCE0_044f16520 [Talaromyces cellulolyticus]	IPR001138:Fungal transcriptional regulatory protein; N-terminal; IPR007219:Fungal specific transcription factor	NA	NA	2.36574	144.759	5.93522	0.0235327	Up
TP03387	beta-N-acetylhexosaminidase [Talaromyces islandicus]	NA	NA	NA	159.942	75.8347	-1.07662	0.000101577	Down
TP03392	hypothetical protein TCE0_044f16529 [Talaromyces cellulolyticus]	NA	NA	NA	34.7197	120.868	1.79961	6.02427e-10	Up
TP03394	hypothetical protein TSTA_083040 [Talaromyces stipitatus ATCC 10500]	NA	NA	NA	2.85714	16.5599	2.53505	0.0281391	Up
TP03396	hypothetical protein TCE0_044f16532 [Talaromyces cellulolyticus]	NA	NA	NA	825.204	349.31	-1.24024	0.0431702	Down
TP03399	hypothetical protein TCE0_044r16536 [Talaromyces cellulolyticus]	NA	NA	NA	0.62815	29.3163	5.54445	0.0310786	Up
TP03402	hypothetical protein TCE0_044f16540 [Talaromyces cellulolyticus]	NA	NA	NA	54.823	110.06	1.00544	0.0432161	Up
TP03406	RNA binding protein [Talaromyces cellulolyticus]	NA	NA	NA	1.92315	102.642	5.738	0.0285038	Up
TP03409	conserved hypothetical protein [Talaromyces marneffei ATCC 18224]	NA	NA	NA	8.10949	316.904	5.28829	0.00110141	Up
TP03417	hypothetical protein TCE0_044f16563 [Talaromyces cellulolyticus]	NA	NA	NA	1154.4	420.855	-1.45575	9.50336e-12	Down
TP03420	hypothetical protein TCE0_044r16569 [Talaromyces cellulolyticus]	NA	NA	NA	1.23089	69.7217	5.82383	0.0248366	Up
TP03421	hypothetical protein TCE0_044r16571 [Talaromyces cellulolyticus]	NA	NA	NA	15.0655	123.712	3.03766	0.0228633	Up
TP03422	hypothetical protein TCE0_044r16573 [Talaromyces cellulolyticus]	NA	NA	NA	1.98893	121.772	5.93605	0.0234326	Up
TP03423	hypothetical protein TCE0_044r16574 [Talaromyces cellulolyticus]	NA	NA	NA	0.482406	228.452	8.88743	7.82642e-06	Up
TP03425	Pre-mRNA-splicing factor rse1 [Talaromyces marneffei PM1]	NA	NA	NA	111.809	429.224	1.9407	0.000207131	Up
TP03432	hypothetical protein TCE0_044r16587 [Talaromyces cellulolyticus]	NA	NA	NA	809.642	4380.13	2.43562	5.76959e-16	Up
TP03437	serine protease [Talaromyces cellulolyticus]	NA	NA	NA	0.320892	534.639	10.7023	1.33089e-10	Up
TP03439	hypothetical protein TCE0_044f16598 [Talaromyces cellulolyticus]	NA	NA	NA	0.69979	34.0269	5.60361	0.0295295	Up
TP03441	aspergillopepsin [Talaromyces cellulolyticus]	NA	NA	NA	84.5321	8.9518	-3.23925	0.000563306	Down
TP03442	NmrA-like family protein [Talaromyces cellulolyticus]	NA	NA	NA	8108.47	33.2193	-7.93126	7.37906e-45	Down
TP03447	hypothetical protein TCE0_044r16610 [Talaromyces cellulolyticus]	NA	NA	NA	15.9378	0.643884	-4.62951	0.000394047	Down
TP03451	DNA topoisomerase [Talaromyces cellulolyticus]	NA	NA	NA	333.95	801.734	1.26349	0.0221073	Up
TP03452	hypothetical protein TCE0_044f16620 [Talaromyces cellulolyticus]	NA	NA	NA	140.022	292.745	1.06399	1.71326e-12	Up
TP03453	hypothetical protein TCE0_044f16621 [Talaromyces cellulolyticus]	NA	NA	NA	1520.53	340.721	-2.15792	2.78627e-06	Down
TP03454	hypothetical protein TCE0_044r16623 [Talaromyces cellulolyticus]	IPR007219:Fungal specific transcription factor	NA	NA	0.43949	16.7773	5.25453	0.0414157	Up
TP03457	Prc1 homolog [Talaromyces cellulolyticus]	NA	NA	NA	180.436	1622.48	3.16864	0.000799316	Up
TP03460	hypothetical protein TCE0_044r16635 [Talaromyces cellulolyticus]	NA	NA	NA	329.246	7.04089	-5.54726	1.62175e-36	Down
TP03461	multidrug transporter [Talaromyces cellulolyticus]	NA	NA	NA	38.1659	5.2521	-2.86132	4.6557e-05	Down
TP03464	NAD-dependent epimerase/dehydratase [Talaromyces cellulolyticus]	NA	NA	NA	4007.99	11.0984	-8.49639	7.25113e-73	Down
TP03466	hypothetical protein TCE0_044f16644 [Talaromyces cellulolyticus]	IPR007219:Fungal specific transcription factor	NA	NA	49.6285	14.2596	-1.79924	0.000398179	Down
TP03468	hypothetical protein TCE0_044f16647 [Talaromyces cellulolyticus]	NA	NA	NA	56.8958	18.1643	-1.64722	0.0120636	Down
TP03484	hypothetical protein V501_00411 [Pseudogymnoascus pannorum VKM F-4519 (FW-2642)]	NA	NA	NA	122.726	14.0909	-3.12261	1.29819e-09	Down
TP03490	hypothetical protein TCE0_044r16674 [Talaromyces cellulolyticus]	NA	NA	AA7	18.7831	58.3684	1.63575	0.0128891	Up
TP03498	hypothetical protein TCE0_044f16689 [Talaromyces cellulolyticus]	NA	NA	NA	24.8685	82.2803	1.72623	2.91716e-05	Up
TP03500	conserved hypothetical protein [Talaromyces marneffei ATCC 18224]	IPR001138:Fungal transcriptional regulatory protein; N-terminal	NA	NA	2.94426	13.3643	2.18241	0.0134833	Up
TP03503	hypothetical protein TCE0_044r16694 [Talaromyces cellulolyticus]	NA	NA	NA	33.1031	81.5586	1.30087	0.000400884	Up
TP03507	hypothetical protein TCE0_044r16700 [Talaromyces cellulolyticus]	NA	NA	NA	24.7953	60.2293	1.2804	0.000931864	Up
TP03509	hypothetical protein TCE0_044r16703 [Talaromyces cellulolyticus]	NA	NA	NA	701.17	319.818	-1.13251	0.0222084	Down
TP03510	hypothetical protein TCE0_044r16705 [Talaromyces cellulolyticus]	NA	NA	NA	15.3229	371.346	4.599	2.59996e-67	Up
TP03511	cell wall biogenesis protein, putative [Talaromyces marneffei ATCC 18224]	NA	NA	NA	34.4152	0.950245	-5.1786	1.60256e-05	Down
TP03515	hypothetical protein TSTA_040240 [Talaromyces stipitatus ATCC 10500]	NA	NA	NA	9.89492	21.8565	1.1433	0.0142496	Up
TP03516	amidase [Talaromyces cellulolyticus]	NA	NA	NA	107.248	397.157	1.88876	8.54145e-32	Up
TP03518	hypothetical protein TCE0_044r16714 [Talaromyces cellulolyticus]	NA	NA	NA	31.6637	289.371	3.19202	5.92601e-08	Up
TP03523	hypothetical protein TCE0_044f16723 [Talaromyces cellulolyticus]	NA	NA	NA	5.74775	87.7077	3.93163	6.15375e-08	Up
TP03525	hypothetical protein TCE0_044r16726 [Talaromyces cellulolyticus]	NA	NA	NA	24.6572	84.4634	1.77632	0.000106345	Up
TP03529	hypothetical protein TCE0_044f16731 [Talaromyces cellulolyticus]	NA	NA	NA	3.32471	198.598	5.90048	0.0246628	Up
TP03532	hypothetical protein TCE0_044f16737 [Talaromyces cellulolyticus]	NA	NA	NA	0.898819	48.4705	5.75293	0.0257125	Up
TP03533	hypothetical protein TCE0_044f16738 [Talaromyces cellulolyticus]	NA	NA	NA	124.155	1222.09	3.29914	7.90292e-19	Up
TP03537	hypothetical protein TCE0_044f16744 [Talaromyces cellulolyticus]	NA	NA	NA	188.091	506.251	1.42842	0.0445528	Up
TP03539	glutathione-S-transferase theta, GST, putative [Talaromyces marneffei ATCC 18224]	NA	NA	NA	0.310924	516.094	10.6969	1.06198e-10	Up
TP03543	carboxyphosphonoenolpyruvate phosphonomutase [Talaromyces cellulolyticus]	NA	NA	NA	47987.3	13291.6	-1.85214	1.80547e-06	Down
TP03544	hypothetical protein TCE0_044f16761 [Talaromyces cellulolyticus]	NA	NA	NA	2666.3	477.387	-2.48161	1.97108e-21	Down
TP03545	conserved hypothetical protein [Talaromyces marneffei ATCC 18224]	NA	NA	NA	100.624	10.8823	-3.20892	5.15991e-14	Down
TP03547	NA	NA	NA	NA	49.7575	8.4559	-2.55688	1.33865e-05	Down
TP03548	delta-1-pyrroline-5-carboxylate dehydrogenase PrnC [Talaromyces marneffei ATCC 18224]	NA	NA	NA	2981.38	289.235	-3.36567	3.02377e-06	Down
TP03549	alpha/beta hydrolase, putative [Talaromyces marneffei ATCC 18224]	NA	NA	NA	0.293616	28.1432	6.58271	0.00330744	Up
TP03555	carbonyl reductase [Talaromyces cellulolyticus]	NA	NA	NA	13.1255	0.377657	-5.11915	0.00121941	Down
TP03557	hypothetical protein TCE0_044f16772 [Talaromyces cellulolyticus]	NA	NA	NA	275.075	8.12749	-5.08087	5.75643e-08	Down
TP03563	Beta-mannosidase	NA	Beta-mannosidase	GH2	33.651	113.2	1.75016	0.00956264	Up
TP03567	MFS transporter [Talaromyces cellulolyticus]	NA	NA	NA	40.9171	0.866637	-5.56113	5.1196e-10	Down
TP03574	hypothetical protein TCE0_044f16800 [Talaromyces cellulolyticus]	NA	NA	NA	20.1363	79.4752	1.98071	1.07255e-05	Up
TP03579	amino acid transporter [Talaromyces cellulolyticus]	NA	NA	NA	31.6636	11.9831	-1.40182	0.000401143	Down
TP03583	hypothetical protein TCE0_044f16814 [Talaromyces cellulolyticus]	NA	NA	NA	0.954064	52.3034	5.77668	0.0252612	Up
TP03590	hypothetical protein TCE0_044r16822 [Talaromyces cellulolyticus]	NA	NA	NA	169.559	71.3539	-1.24872	1.0402e-13	Down
TP03596	hypothetical protein TCE0_044r16834 [Talaromyces cellulolyticus]	NA	NA	NA	77.3761	25.7315	-1.58835	2.33858e-09	Down
TP03599	hypothetical protein TCE0_044f16836 [Talaromyces cellulolyticus]	NA	NA	NA	7.59789	2.07187	-1.87466	0.0195358	Down
TP03600	hypothetical protein TCE0_044r16838 [Talaromyces cellulolyticus]	NA	NA	NA	119.878	15.4538	-2.95553	6.5654e-06	Down
TP03603	hypothetical protein PISL3812_06534 [Talaromyces islandicus]	NA	NA	NA	63444.4	40.9073	-10.5989	1.19751e-63	Down
TP03606	adenylate cyclase [Talaromyces cellulolyticus]	NA	NA	NA	2458.08	469.282	-2.38901	5.74238e-07	Down
TP03607	heat shock protein [Talaromyces cellulolyticus]	NA	NA	NA	8080.63	2840.31	-1.50842	0.00668354	Down
TP03619	hypothetical protein TCE0_044r16882 [Talaromyces cellulolyticus]	NA	NA	NA	4525.57	35.4577	-6.99586	3.26835e-43	Down
TP03620	hypothetical protein TCE0_044f16884 [Talaromyces cellulolyticus]	NA	NA	NA	0.53733	22.7246	5.4023	0.0359067	Up
TP03624	hypothetical protein TCE0_044f16890 [Talaromyces cellulolyticus]	NA	NA	GH35	12.2654	0.364279	-5.0734	0.000661946	Down
TP03625	hypothetical protein TCE0_044r16892 [Talaromyces cellulolyticus]	NA	NA	NA	46.1727	15.364	-1.58749	1.65368e-05	Down
TP03627	hypothetical protein TCE0_044r16901 [Talaromyces cellulolyticus]	NA	NA	NA	6.01502	71.2606	3.56646	4.44513e-07	Up
TP03630	alcohol dehydrogenase, putative [Talaromyces marneffei ATCC 18224]	NA	NA	NA	43.7808	0.385398	-6.82781	1.80521e-07	Down
TP03631	C6 transcription factor [Talaromyces cellulolyticus]	IPR001138:Fungal transcriptional regulatory protein; N-terminal; IPR007219:Fungal specific transcription factor	NA	NA	138.536	0.405555	-8.41615	3.77371e-12	Down
TP03638	60S ribosomal protein [Talaromyces cellulolyticus]	NA	NA	NA	314.373	1848.36	2.5557	0.0104544	Up
TP03639	hypothetical protein TCE0_044r16921 [Talaromyces cellulolyticus]	NA	NA	NA	1.25609	72.8773	5.85845	0.02405	Up
TP03655	fibrillarin [Talaromyces cellulolyticus]	NA	NA	NA	262.78	1024.68	1.96325	0.0278925	Up
TP03658	hypothetical protein ASPNIDRAFT_225690 [Aspergillus niger ATCC 1015]	NA	NA	NA	30.2354	450.5	3.89722	3.96418e-39	Up
TP03659	major facilitator superfamily transporter [Colletotrichum gloeosporioides Nara gc5]	NA	NA	NA	4.54378	183.041	5.33213	1.78093e-19	Up
TP03660	hypothetical protein THITE_2050573 [Thielavia terrestris NRRL 8126]	NA	NA	NA	7.00303	139.436	4.31548	2.92748e-05	Up
TP03663	amino acid adenylation domain-containing protein [Colletotrichum gloeosporioides Cg-14]	NA	NA	NA	1.88014	209.434	6.79951	5.02708e-21	Up
TP03664	putative L-aminoadipate-semialdehyde dehydrogenase large subunit [Glarea lozoyensis 74030]	NA	NA	NA	1.87446	79.9443	5.41445	4.7495e-12	Up
TP03665	hypothetical protein THAR02_06342 [Trichoderma harzianum]	NA	NA	NA	0.131986	3.63726	4.78439	0.045535	Up
TP03666	ankyrin repeat-containing protein, putative [Talaromyces marneffei ATCC 18224]	NA	NA	NA	3.38972	13.4018	1.98319	0.0137557	Up
TP03669	conserved hypothetical protein [Aspergillus flavus NRRL3357]	NA	NA	NA	0.589657	26.699	5.50077	0.0323433	Up
TP03671	hypothetical protein TCE0_044r16954 [Talaromyces cellulolyticus]	NA	NA	NA	826.017	120.851	-2.77295	7.12211e-11	Down
TP03678	hypothetical protein TCE0_044f16964 [Talaromyces cellulolyticus]	NA	NA	NA	0.651134	30.7314	5.56061	0.0306677	Up
TP03679	hypothetical protein TCE0_044r16966 [Talaromyces cellulolyticus]	NA	NA	NA	25.088	138.141	2.46107	5.97581e-20	Up
TP03680	C6 finger domain protein [Talaromyces cellulolyticus]	IPR001138:Fungal transcriptional regulatory protein; N-terminal	NA	NA	71.145	201.129	1.49929	1.89015e-08	Up
TP03684	hypothetical protein TCE0_044f16974 [Talaromyces cellulolyticus]	NA	NA	NA	37.7751	119.843	1.66564	1.04016e-11	Up
TP03685	importin beta-1 subunit [Talaromyces marneffei ATCC 18224]	NA	NA	NA	602.615	1307.41	1.1174	0.0113728	Up
TP03686	40S ribosomal protein S22 [Talaromyces marneffei ATCC 18224]	NA	NA	NA	17.7656	350.23	4.30114	3.6266e-06	Up
TP03687	phosphoglycerate mutase family protein [Talaromyces cellulolyticus]	NA	NA	NA	0.825381	43.0865	5.70603	0.0268216	Up
TP03688	Zn-dependent hydrolases [Talaromyces cellulolyticus]	NA	NA	NA	182.629	2.45362	-6.21786	2.20654e-21	Down
TP03689	hypothetical protein TCE0_044f16981 [Talaromyces cellulolyticus]	NA	NA	NA	0.285259	41.0535	7.16909	0.000705564	Up
TP03692	hypothetical protein TCE0_044f16984 [Talaromyces cellulolyticus]	NA	NA	NA	37.8449	99.0847	1.38856	2.16915e-09	Up
TP03698	RNA-binding protein [Talaromyces cellulolyticus]	NA	NA	NA	3.84469	224.489	5.86763	0.0255319	Up
TP03704	hypothetical protein TCE0_044r16999 [Talaromyces cellulolyticus]	NA	NA	NA	15.3567	670.148	5.44754	0.0426468	Up
TP03712	hypothetical protein TCE0_044f17009 [Talaromyces cellulolyticus]	NA	NA	NA	22.7612	100.926	2.14865	0.0131226	Up
TP03714	C6 transcription factor RosA-like, putative [Talaromyces marneffei ATCC 18224]	IPR001138:Fungal transcriptional regulatory protein; N-terminal	NA	NA	0.373054	206.307	9.11119	1.50652e-06	Up
TP03722	MAP kinase kinase [Talaromyces cellulolyticus]	NA	NA	NA	2.09409	128.349	5.93761	0.0234412	Up
TP03723	glutathione reductase [Talaromyces cellulolyticus]	NA	NA	NA	4875.69	991.684	-2.29766	9.26679e-21	Down
TP03728	Magnesium transport protein CorA [Talaromyces marneffei PM1]	NA	NA	NA	2.64366	160.87	5.92721	0.0237875	Up
TP03733	hypothetical protein TCE0_044f17038 [Talaromyces cellulolyticus]	NA	NA	NA	15.0482	39.0642	1.37626	0.047902	Up
TP03735	threonine-tRNA ligase [Talaromyces cellulolyticus]	NA	NA	NA	110.883	237.319	1.09778	1.42346e-06	Up
TP03736	conserved hypothetical protein [Talaromyces marneffei ATCC 18224]	IPR007087:Zinc finger; C2H2-type	NA	NA	0.953749	16.2685	4.09233	0.000153092	Up
TP03737	hypothetical protein TCE0_044r17043 [Talaromyces cellulolyticus]	NA	NA	NA	5.7456	70.0705	3.60828	4.59293e-07	Up
TP03738	hypothetical protein TCE0_044f17045 [Talaromyces cellulolyticus]	NA	NA	NA	310.992	21.3999	-3.8612	6.58837e-26	Down
TP03746	conserved hypothetical protein [Talaromyces marneffei ATCC 18224]	NA	NA	NA	0.507306	4.87036	3.2631	0.0359498	Up
TP03748	hypothetical protein TCE0_044f17057 [Talaromyces cellulolyticus]	NA	NA	NA	56.9973	120.67	1.0821	0.00791425	Up
TP03753	hypothetical protein TCE0_044r17065 [Talaromyces cellulolyticus]	NA	NA	NA	0.454781	17.745	5.28609	0.0401805	Up
TP03754	Noc2 homolog [Talaromyces cellulolyticus]	NA	NA	NA	49.2378	175.012	1.82962	0.0293679	Up
TP03761	hypothetical protein TCE0_044f17077 [Talaromyces cellulolyticus]	NA	NA	NA	64.148	22.4452	-1.51499	0.00853444	Down
TP03762	hypothetical protein TCE0_044r17080 [Talaromyces cellulolyticus]	IPR001138:Fungal transcriptional regulatory protein; N-terminal; IPR007219:Fungal specific transcription factor	NA	NA	0.51747	21.8198	5.39802	0.035789	Up
TP03764	hypothetical protein TCE0_044f17082 [Talaromyces cellulolyticus]	NA	NA	NA	450.075	208.027	-1.11339	0.0344361	Down
TP03774	DSBA-like thioredoxin domain protein [Talaromyces cellulolyticus]	NA	NA	NA	0.367311	12.4187	5.07937	0.0495879	Up
TP03775	hypothetical protein TCE0_044r17096 [Talaromyces cellulolyticus]	NA	NA	NA	61.2663	257.481	2.0713	0.000312355	Up
TP03783	lipase [Talaromyces cellulolyticus]	NA	NA	CE10	3.88633	22.3269	2.5223	0.00022916	Up
TP03786	GTP-binding protein gtr2 [Talaromyces marneffei PM1]	NA	NA	NA	0.625706	196.975	8.29831	9.18103e-05	Up
TP03788	40S ribosomal protein S25 [Talaromyces marneffei ATCC 18224]	IPR011991:Winged helix repressor DNA-binding	NA	NA	342.493	1241.23	1.85763	0.026274	Up
TP03789	hypothetical protein TCE0_044r17111 [Talaromyces cellulolyticus]	NA	NA	NA	1.75783	8.52802	2.27841	0.0203894	Up
TP03793	hypothetical protein TCE0_044f17116 [Talaromyces cellulolyticus]	NA	NA	NA	1.43628	43.7366	4.92844	1.54415e-07	Up
TP03799	hypothetical protein TCE0_044f17126 [Talaromyces cellulolyticus]	NA	NA	NA	44.384	2.16039	-4.36068	2.32194e-10	Down
TP03807	hypothetical protein TCE0_044r17136 [Talaromyces cellulolyticus]	NA	NA	NA	16.3319	2.34626	-2.79926	0.000515637	Down
TP03809	hexokinase [Talaromyces cellulolyticus]	NA	NA	NA	34.4861	4.40581	-2.96854	3.95839e-10	Down
TP03811	glucosamine-6-phosphate isomerase [Talaromyces cellulolyticus]	NA	NA	NA	26.0905	6.13279	-2.08891	0.0134534	Down
TP03814	hypothetical protein TCE0_044f17149 [Talaromyces cellulolyticus]	NA	NA	NA	5.17761	12.9534	1.32298	0.0431702	Up
TP03816	hypothetical protein TCE0_044r17152 [Talaromyces cellulolyticus]	NA	NA	NA	11.0279	521.718	5.56403	0.0371154	Up
TP03829	isoleucine-tRNA synthetase [Talaromyces cellulolyticus]	NA	NA	NA	17.1203	720.548	5.39532	0.0451972	Up
TP03834	histone H4.1 [Aspergillus fumigatus Af293]	NA	NA	NA	567.763	1882.35	1.72917	2.09184e-08	Up
TP03836	multiple drug resistance protein [Talaromyces cellulolyticus]	NA	NA	NA	2854.87	800.075	-1.83522	0.0267804	Down
TP03838	hypothetical protein TCE0_044f17189 [Talaromyces cellulolyticus]	NA	NA	NA	3.76026	95.9932	4.67403	0.000197452	Up
TP03839	hypothetical protein TCE0_044r17191 [Talaromyces cellulolyticus]	NA	NA	NA	10.7741	26.0774	1.27524	0.0227908	Up
TP03840	hypothetical protein TCE0_044r17192 [Talaromyces cellulolyticus]	NA	NA	NA	10.3773	0.422172	-4.61946	0.010944	Down
TP03841	conserved hypothetical protein [Talaromyces stipitatus ATCC 10500]	NA	NA	NA	76.3084	3.50085	-4.44606	4.1423e-10	Down
TP03846	Spindle assembly checkpoint component MAD1 [Talaromyces marneffei PM1]	NA	NA	NA	79.2247	205.698	1.37651	4.84897e-06	Up
TP03847	small nuclear ribonucleoprotein complex protein [Talaromyces cellulolyticus]	NA	NA	NA	113.557	439.836	1.95355	0.0152499	Up
TP03848	60S ribosomal protein L30 [Talaromyces marneffei ATCC 18224]	NA	NA	NA	116.578	569.88	2.28936	0.024733	Up
TP03849	hypothetical protein TCE0_044r17208 [Talaromyces cellulolyticus]	NA	NA	NA	150.64	320.139	1.0876	8.50265e-07	Up
TP03855	hypothetical protein TCE0_044f17218 [Talaromyces cellulolyticus]	IPR001138:Fungal transcriptional regulatory protein; N-terminal; IPR007219:Fungal specific transcription factor	NA	NA	3167.97	509.102	-2.63753	1.57238e-32	Down
TP03858	hypothetical protein TCE0_044f17224 [Talaromyces cellulolyticus]	IPR001138:Fungal transcriptional regulatory protein; N-terminal; IPR007219:Fungal specific transcription factor	NA	NA	185.119	388.244	1.06851	0.0438764	Up
TP03869	gamma tubulin MipA, putative [Talaromyces marneffei ATCC 18224]	NA	NA	NA	89.1647	215.362	1.27222	0.0166306	Up
TP03877	6-phosphogluconate dehydrogenase family protein [Talaromyces marneffei ATCC 18224]	NA	NA	NA	0.277948	186.977	9.39383	1.08795e-07	Up
TP03879	hypothetical protein TCE0_044r17255 [Talaromyces cellulolyticus]	NA	NA	NA	1220.73	338.172	-1.85191	1.38366e-06	Down
TP03880	hypothetical protein TCE0_044r17257 [Talaromyces cellulolyticus]	NA	NA	NA	15.1857	93.5235	2.62262	0.000139227	Up
TP03882	hypothetical protein TCE0_044f17260 [Talaromyces cellulolyticus]	NA	NA	NA	460.395	1145.23	1.31469	1.09716e-13	Up
TP03889	U3 small nucleolar ribonucleoprotein protein IMP4, putative [Talaromyces marneffei ATCC 18224]	NA	NA	NA	26.6201	98.23	1.88365	0.000213765	Up
TP03890	BRCT domain protein [Talaromyces cellulolyticus]	NA	NA	NA	0.466563	18.4157	5.30272	0.0395807	Up
TP03893	G-protein complex alpha subunit GpaA/FadA [Talaromyces marneffei ATCC 18224]	NA	NA	NA	225.801	1091.33	2.27296	5.86944e-06	Up
TP03895	hypothetical protein TCE0_044r17284 [Talaromyces cellulolyticus]	NA	NA	NA	15.7377	0.590882	-4.73521	1.29674e-05	Down
TP03896	hypothetical protein PV08_01404 [Exophiala spinifera]	NA	NA	NA	132.713	55.7197	-1.25205	1.66451e-06	Down
TP03897	quinone oxidoreductase [Talaromyces cellulolyticus]	NA	NA	NA	17.9003	2.0837	-3.10276	2.27881e-05	Down
TP03899	hypothetical protein TCE0_044f17289 [Talaromyces cellulolyticus]	NA	NA	NA	118.115	41.5152	-1.50849	4.1086e-07	Down
TP03900	Smr domain protein [Talaromyces cellulolyticus]	NA	NA	NA	113.041	405.693	1.84354	0.00104113	Up
TP03902	hypothetical protein TCE0_044f17294 [Talaromyces cellulolyticus]	NA	NA	NA	79.3485	307.775	1.9556	2.41908e-05	Up
TP03904	helicase [Talaromyces cellulolyticus]	NA	NA	NA	78.6894	173.15	1.13778	0.0179881	Up
TP03907	hypothetical protein TCE0_044r17304 [Talaromyces cellulolyticus]	NA	NA	NA	105.112	10.9287	-3.26573	1.64488e-10	Down
TP03908	phosphonopyruvate decarboxylase [Talaromyces cellulolyticus]	NA	NA	NA	9.43418	0.168557	-5.80659	0.0162827	Down
TP03911	hypothetical protein TCE0_044f17309 [Talaromyces cellulolyticus]	NA	NA	NA	42.6308	10.7474	-1.98791	0.000708186	Down
TP03912	hypothetical protein TCE0_044f17310 [Talaromyces cellulolyticus]	NA	NA	NA	1209.49	530.68	-1.18848	0.00632542	Down
TP03913	alpha-glucosidase [Talaromyces cellulolyticus]	NA	NA	GH31	268.242	6.10422	-5.45758	0.00118636	Down
TP03914	hypothetical protein TCE0_044f17314 [Talaromyces cellulolyticus]	NA	NA	AA3;AA8	135.863	10.8009	-3.65292	0.00674792	Down
TP03917	hypothetical protein TCE0_044r17318 [Talaromyces cellulolyticus]	NA	NA	NA	217.915	591.071	1.43957	1.21823e-05	Up
TP03920	DUF543 domain protein [Talaromyces cellulolyticus]	NA	NA	NA	1.63214	97.6621	5.90297	0.0236303	Up
TP03921	copper-activated transcription factor GRISEA, putative [Talaromyces marneffei ATCC 18224]	NA	NA	NA	144.358	320.65	1.15135	0.00232998	Up
TP03922	hypothetical protein TCE0_044f17326 [Talaromyces cellulolyticus]	NA	NA	NA	73.7249	166.774	1.17767	0.0159792	Up
TP03929	Gph1 homolog [Talaromyces cellulolyticus]	NA	NA	GT35	4720.19	1609.93	-1.55185	3.17853e-07	Down
TP03932	Avl9 protein, putative [Talaromyces marneffei ATCC 18224]	NA	NA	NA	3.50933	207.746	5.88748	0.0249953	Up
TP03934	hypothetical protein TCE0_044f17345 [Talaromyces cellulolyticus]	IPR001138:Fungal transcriptional regulatory protein; N-terminal; IPR007219:Fungal specific transcription factor	NA	NA	149.978	24.7116	-2.60149	1.74458e-17	Down
TP03935	ThiJ/PfpI family protein [Talaromyces cellulolyticus]	NA	NA	NA	9.97164	1.11416	-3.16187	0.00164003	Down
TP03936	hypothetical protein TCE0_044r17349 [Talaromyces cellulolyticus]	NA	NA	NA	1305.66	589.696	-1.14674	5.68247e-06	Down
TP03937	protein component of the large 60S ribosomal subunit [Talaromyces cellulolyticus]	NA	NA	NA	788.666	3996.16	2.34113	0.0102495	Up
TP03938	epoxide hydrolase [Talaromyces cellulolyticus]	NA	NA	NA	110.168	38.4879	-1.51722	7.14177e-12	Down
TP03939	conserved hypothetical protein [Talaromyces marneffei ATCC 18224]	NA	NA	NA	0.82913	43.4415	5.71133	0.0266869	Up
TP03941	conserved hypothetical protein [Talaromyces marneffei ATCC 18224]	IPR001138:Fungal transcriptional regulatory protein; N-terminal	NA	NA	537.198	185.123	-1.53697	3.44961e-12	Down
TP03942	nitrate transporter [Talaromyces cellulolyticus]	NA	NA	NA	64.9055	0.618699	-6.71296	4.67041e-12	Down
TP03943	NAD(P)H-dependent nitrite reductase [Talaromyces cellulolyticus]	NA	NA	NA	10.5772	28.6777	1.43897	0.025801	Up
TP03954	hypothetical protein TCE0_044f17379 [Talaromyces cellulolyticus]	NA	NA	NA	273.2	582.585	1.09251	0.0187994	Up
TP03955	PBSP domain protein [Talaromyces cellulolyticus]	NA	NA	NA	90.2012	251.171	1.47745	6.90638e-25	Up
TP03956	hypothetical protein TCE0_044f17383 [Talaromyces cellulolyticus]	NA	NA	NA	0.396511	375.821	9.88847	5.27941e-08	Up
TP03957	hypothetical protein TCE0_044f17384 [Talaromyces cellulolyticus]	NA	NA	NA	156.569	448.938	1.51972	1.41989e-05	Up
TP03959	hypothetical protein TCE0_044f17388 [Talaromyces cellulolyticus]	NA	NA	NA	2005.7	398.016	-2.3332	3.3236e-09	Down
TP03962	Ubiquitin and WLM domain-containing protein [Talaromyces marneffei PM1]	NA	NA	NA	1352.99	487.834	-1.47169	0.0115529	Down
TP03963	3-ketoacyl-CoA thiolase [Talaromyces cellulolyticus]	NA	NA	NA	3520.02	350.93	-3.32633	7.62004e-08	Down
TP03965	hypothetical protein TCE0_044r17396 [Talaromyces cellulolyticus]	NA	NA	NA	0.553548	24.2631	5.45391	0.0337793	Up
TP03973	hypothetical protein TCE0_044f17410 [Talaromyces cellulolyticus]	NA	NA	NA	34.7699	291.125	3.06573	5.69032e-06	Up
TP03977	hypothetical protein A1O1_08839 [Capronia coronata CBS 617.96]	NA	NA	NA	229.796	0.88517	-8.02018	4.87533e-09	Down
TP03980	hypothetical protein TCE0_044r17421 [Talaromyces cellulolyticus]	NA	NA	NA	852.717	2522.16	1.56452	2.33632e-09	Up
TP03983	nuclear RNA binding protein [Talaromyces cellulolyticus]	NA	NA	NA	10.6369	163.899	3.94565	0.0104876	Up
TP03985	C6 transcription factor [Talaromyces cellulolyticus]	IPR001138:Fungal transcriptional regulatory protein; N-terminal; IPR007219:Fungal specific transcription factor	NA	NA	0.663881	31.7162	5.57815	0.0301426	Up
TP03986	alpha-L-arabinofuranosidase Arf62A [Talaromyces cellulolyticus]	NA	Alpha-L-arabinofuranosidase	GH43;GH62	17.3971	5.95297	-1.54717	0.00607974	Down
TP03987	sexual development activator VeA [Talaromyces marneffei ATCC 18224]	NA	NA	NA	2011.38	604.14	-1.73523	0.000164538	Down
TP03989	hypothetical protein TCE0_044r17433 [Talaromyces cellulolyticus]	NA	NA	NA	10.2445	0.635009	-4.01193	0.00637449	Down
TP03991	hypothetical protein TCE0_044f17436 [Talaromyces cellulolyticus]	NA	NA	NA	10.3048	0.659597	-3.96559	0.0138656	Down
TP03994	proline specific permease [Talaromyces cellulolyticus]	NA	NA	NA	5890.02	212.778	-4.79085	3.93766e-17	Down
TP03996	carnitine O-acetyltransferase [Talaromyces cellulolyticus]	NA	NA	NA	6368.87	520.444	-3.61322	5.27267e-33	Down
TP04002	glucose-methanol-choline oxidoreductase [Talaromyces cellulolyticus]	NA	NA	AA3;AA8	13.4704	0.269206	-5.64494	0.0253088	Down
TP04013	alpha-glucosidase precursor [Aspergillus terreus NIH2624]	NA	NA	GH31	41.8514	101.068	1.27197	7.52125e-07	Up
TP04014	alpha-amylase [Talaromyces cellulolyticus]	NA	NA	CBM20;GH13	26.612	384.76	3.85381	0.0151558	Up
TP04016	hypothetical protein TCE0_044r17481 [Talaromyces cellulolyticus]	NA	NA	NA	980.868	311.489	-1.65488	4.27232e-12	Down
TP04031	DUF636 domain protein [Talaromyces cellulolyticus]	NA	NA	NA	1954.32	892.618	-1.13055	0.000968961	Down
TP04032	protein kinase C substrate, putative [Talaromyces marneffei ATCC 18224]	NA	NA	NA	330.61	837.454	1.34088	2.33617e-09	Up
TP04034	hypothetical protein TCE0_044r17516 [Talaromyces cellulolyticus]	NA	NA	NA	247.738	557.81	1.17096	6.82724e-09	Up
TP04035	hypothetical protein PV11_05303 [Exophiala sideris]	NA	NA	NA	20.8601	8.76893	-1.25028	0.0134674	Down
TP04037	hypothetical protein TCE0_044r17518 [Talaromyces cellulolyticus]	NA	NA	NA	143.944	59.6211	-1.27161	7.12078e-06	Down
TP04039	conserved hypothetical protein [Talaromyces marneffei ATCC 18224]	NA	NA	NA	214.675	438.024	1.02886	0.000124208	Up
TP04041	hypothetical protein TCE0_044r17523 [Talaromyces cellulolyticus]	NA	NA	NA	924.924	421.044	-1.13536	0.00183205	Down
TP04043	hypothetical protein PMAA_068950 [Talaromyces marneffei ATCC 18224]	NA	NA	NA	3107.37	34.2418	-6.50379	1.09647e-13	Down
TP04048	DNA replication licensing factor Mcm7, putative [Talaromyces marneffei ATCC 18224]	NA	NA	NA	259.573	771.521	1.57157	1.16078e-05	Up
TP04049	hypothetical protein TCE0_044f17533 [Talaromyces cellulolyticus]	NA	NA	NA	5338.56	203.688	-4.71202	2.21649e-31	Down
TP04050	C6 transcription factor, putative [Talaromyces marneffei ATCC 18224]	IPR001138:Fungal transcriptional regulatory protein; N-terminal	NA	NA	102.839	43.1635	-1.2525	3.80905e-06	Down
TP04051	copper amine oxidase [Talaromyces cellulolyticus]	NA	NA	NA	455.787	21.6425	-4.39642	1.27889e-10	Down
TP04052	hypothetical protein TCE0_044r17537 [Talaromyces cellulolyticus]	NA	NA	NA	270.898	1430.24	2.40043	0.000158059	Up
TP04053	conserved hypothetical protein [Talaromyces marneffei ATCC 18224]	NA	NA	NA	211.619	673.988	1.67126	8.73495e-22	Up
TP04058	hypothetical protein TCE0_044r17547 [Talaromyces cellulolyticus]	NA	NA	NA	81.2181	212.547	1.38791	1.71155e-09	Up
TP04062	hypothetical protein TCE0_044r17416 [Talaromyces cellulolyticus]	NA	NA	CBM50	7.48278	405.012	5.75825	5.67559e-32	Up
TP04064	hypothetical protein TCE0_044f17555 [Talaromyces cellulolyticus]	NA	NA	CBM18;GH18	4.91639	340.069	6.11209	3.17992e-32	Up
TP04066	Gap1 homolog [Talaromyces cellulolyticus]	NA	NA	NA	3761.35	372.164	-3.33724	2.11385e-91	Down
TP04067	hypothetical protein TRIVIDRAFT_223556 [Trichoderma virens Gv29-8]	NA	NA	NA	23.5611	2.33519	-3.3348	4.4222e-07	Down
TP04069	CFEM domain protein [Talaromyces cellulolyticus]	NA	NA	NA	2.68046	17.6316	2.71761	0.000738642	Up
TP04070	hypothetical protein TCE0_044f17563 [Talaromyces cellulolyticus]	NA	NA	AA3;AA8	1.446	32.8578	4.50609	4.34785e-06	Up
TP04075	hypothetical protein TCE0_044r17592 [Talaromyces cellulolyticus]	IPR001138:Fungal transcriptional regulatory protein; N-terminal; IPR007219:Fungal specific transcription factor	NA	NA	593.302	78.9966	-2.9089	4.97896e-28	Down
TP04078	hypothetical protein TCE0_044r17587 [Talaromyces cellulolyticus]	IPR011991:Winged helix repressor DNA-binding	NA	NA	90.879	207.471	1.19089	9.72636e-16	Up
TP04079	hypothetical protein TCE0_044f17586 [Talaromyces cellulolyticus]	NA	NA	NA	14.597	72.8753	2.31976	0.0224636	Up
TP04080	alcohol dehydrogenase [Talaromyces cellulolyticus]	NA	NA	NA	4137.57	28.9974	-7.15672	2.24253e-51	Down
TP04081	hypothetical protein TCE0_044r17584 [Talaromyces cellulolyticus]	NA	NA	NA	82.168	299.676	1.86675	0.0122179	Up
TP04083	hypothetical protein TCE0_044r17580 [Talaromyces cellulolyticus]	IPR007087:Zinc finger; C2H2-type	NA	NA	150.479	429.717	1.51382	0.027188	Up
TP04086	alpha,alpha-trehalose-phosphate synthase [Talaromyces cellulolyticus]	NA	NA	GT20	0.322927	230.871	9.48166	1.50293e-07	Up
TP04091	uridylate kinase [Talaromyces cellulolyticus]	NA	NA	NA	17.5003	734.683	5.39167	0.0453695	Up
TP04094	hypothetical protein TCE0_044f17603 [Talaromyces cellulolyticus]	NA	NA	NA	581.411	187.372	-1.63365	8.66036e-09	Down
TP04096	DNA-directed RNA polymerase II subunit RPB11a, putative [Talaromyces stipitatus ATCC 10500]	NA	NA	NA	0.4334	52.981	6.93363	0.00221037	Up
TP04098	hypothetical protein TCE0_044r17607 [Talaromyces cellulolyticus]	NA	NA	NA	36.1477	151.57	2.06801	0.00866401	Up
TP04100	ribonucleotide reductase small subunit [Talaromyces cellulolyticus]	NA	NA	NA	227.554	1068.46	2.23126	9.0059e-07	Up
TP04101	ubiquitin-protein ligase [Talaromyces cellulolyticus]	NA	NA	NA	33.9417	80.9799	1.2545	5.09453e-05	Up
TP04107	hypothetical protein TCE0_044r17622 [Talaromyces cellulolyticus]	NA	NA	NA	1.12594	24.5662	4.44747	0.00157279	Up
TP04108	hypothetical protein TCE0_044r17624 [Talaromyces cellulolyticus]	NA	Alpha-L-arabinofuranosidase	CBM42;GH54	12.3889	0.123067	-6.65346	0.00165849	Down
TP04110	hypothetical protein TCE0_044r17626 [Talaromyces cellulolyticus]	NA	NA	NA	23.0481	0.135804	-7.40698	0.000212858	Down
TP04112	hypothetical protein TCE0_044r17629 [Talaromyces cellulolyticus]	NA	NA	NA	31.6221	0.138844	-7.83133	5.03607e-05	Down
TP04114	acetyl-CoA synthetase, putative [Talaromyces marneffei ATCC 18224]	NA	NA	NA	9.65116	2.07243	-2.21938	0.0113309	Down
TP04115	pyridoxamine phosphate oxidase, putative [Talaromyces stipitatus ATCC 10500]	NA	NA	NA	278.154	716.792	1.36567	0.00101932	Up
TP04116	conserved hypothetical protein [Talaromyces marneffei ATCC 18224]	NA	NA	NA	0.593247	26.7392	5.49418	0.0325796	Up
TP04118	histone-like transcription factor [Talaromyces cellulolyticus]	IPR003958:Transcription factor CBF/NF-Y/archaeal histone	NA	NA	0.89865	47.2003	5.71489	0.0269056	Up
TP04121	hypothetical protein TCE0_044f17640 [Talaromyces cellulolyticus]	NA	NA	NA	2475.88	872.327	-1.505	6.92888e-05	Down
TP04123	20S proteasome maturation protein [Talaromyces cellulolyticus]	NA	NA	NA	8.57801	469.834	5.77536	0.0127501	Up
TP04129	hypothetical protein TSTA_007810 [Talaromyces stipitatus ATCC 10500]	Homeodomain-like:IPR009057:Homeodomain-like	NA	NA	1.78384	12.4839	2.80702	0.00211658	Up
TP04136	hypothetical protein TCE0_017f04595 [Talaromyces cellulolyticus]	NA	NA	NA	0.389297	244.201	9.29298	8.00637e-07	Up
TP04138	hypothetical protein TCE0_017r04591 [Talaromyces cellulolyticus]	NA	NA	NA	63.482	271.244	2.09517	9.69117e-06	Up
TP04139	sterol 14-demethylase [Talaromyces cellulolyticus]	NA	NA	NA	485.742	1423.12	1.5508	0.00205013	Up
TP04142	hypothetical protein PMAA_069480 [Talaromyces marneffei ATCC 18224]	NA	NA	NA	2.40653	147.183	5.93451	0.0235386	Up
TP04146	DNA excision repair protein Rad16, putative [Talaromyces marneffei ATCC 18224]	NA	NA	NA	0.339941	297.681	9.77427	4.39848e-08	Up
TP04152	hypothetical protein TCE0_017f04568 [Talaromyces cellulolyticus]	NA	NA	NA	378.762	147.583	-1.35977	0.00498014	Down
TP04155	hypothetical protein TCE0_017f04561 [Talaromyces cellulolyticus]	NA	NA	NA	1127.12	321.033	-1.81185	6.36887e-07	Down
TP04159	ubiquinol-cytochrome c reductase complex subunit [Talaromyces cellulolyticus]	NA	NA	NA	0.379202	40.1252	6.7254	0.00312703	Up
TP04160	N-end-recognizing protein [Talaromyces cellulolyticus]	IPR011991:Winged helix repressor DNA-binding	NA	NA	4.66151	261.571	5.81026	0.027429	Up
TP04171	O-methyltransferase [Talaromyces cellulolyticus]	IPR011991:Winged helix repressor DNA-binding	NA	NA	27.3156	173.159	2.6643	1.46115e-10	Up
TP04176	hypothetical protein TCE0_017r04536 [Talaromyces cellulolyticus]	NA	NA	NA	9.59105	25.0581	1.38552	0.0176331	Up
TP04177	DNA-binding protein [Talaromyces cellulolyticus]	IPR001005:Myb; DNA-binding; IPR009057:Homeodomain-like	NA	NA	3.06665	40.7728	3.73287	1.31307e-09	Up
TP04178	hypothetical protein TCE0_017f04533 [Talaromyces cellulolyticus]	NA	NA	NA	6.60775	259.707	5.29658	1.73387e-26	Up
TP04182	hypothetical protein TCE0_017f04525 [Talaromyces cellulolyticus]	NA	NA	NA	1.39681	26.9714	4.27122	2.24832e-06	Up
TP04183	conserved hypothetical protein [Talaromyces marneffei ATCC 18224]	NA	NA	NA	1.56791	94.7132	5.91665	0.0234326	Up
TP04194	aspergillopepsin [Talaromyces cellulolyticus]	NA	NA	NA	33.3944	14.5263	-1.20094	0.0012333	Down
TP04195	ADP-ribosylation factor family protein [Talaromyces cellulolyticus]	NA	NA	NA	210.522	95.2285	-1.14451	0.0330603	Down
TP04196	hypothetical protein TCE0_017r04502 [Talaromyces cellulolyticus]	NA	NA	NA	24.4905	74.936	1.61343	0.00309653	Up
TP04197	hypothetical protein CHGG_09803 [Chaetomium globosum CBS 148.51]	NA	NA	NA	0.62808	28.752	5.51657	0.0321466	Up
TP04198	epoxide hydrolase [Talaromyces cellulolyticus]	NA	NA	NA	10.7253	2.5526	-2.07098	0.00566414	Down
TP04199	hypothetical protein TCE0_017r04499 [Talaromyces cellulolyticus]	NA	NA	NA	2.76802	0.0866875	-4.99689	0.0377919	Down
TP04202	hypothetical protein EURHEDRAFT_129551 [Aspergillus ruber CBS 135680]	NA	NA	NA	0.990343	54.8485	5.79138	0.0250338	Up
TP04204	hypothetical protein TCE0_017f04495 [Talaromyces cellulolyticus]	NA	NA	NA	12.9965	98.5098	2.92214	1.80956e-05	Up
TP04208	GINS DNA replication complex subunit Sld5, putative [Talaromyces marneffei ATCC 18224]	NA	NA	NA	1.08154	60.9629	5.81677	0.0246892	Up
TP04209	M-phase inducer phosphatase [Talaromyces cellulolyticus]	NA	NA	NA	107.948	354.932	1.71721	1.75838e-08	Up
TP04210	hypothetical protein TCE0_017f04487 [Talaromyces cellulolyticus]	NA	NA	AA1	9.45339	37.5878	1.99136	0.0170529	Up
TP04211	conserved hypothetical protein [Talaromyces marneffei ATCC 18224]	NA	NA	NA	26.0544	155.283	2.5753	5.46077e-19	Up
TP04212	hypothetical protein TCE0_017f04483 [Talaromyces cellulolyticus]	NA	NA	NA	31.2018	345.565	3.46926	1.08183e-22	Up
TP04213	O-methyltransferase [Talaromyces cellulolyticus]	IPR011991:Winged helix repressor DNA-binding	NA	NA	405.86	1434.46	1.82145	0.0492327	Up
TP04214	hypothetical protein TCE0_017r04479 [Talaromyces cellulolyticus]	NA	NA	NA	14.9633	33.8159	1.17628	0.0329544	Up
TP04221	hypothetical protein TCE0_017r04463 [Talaromyces cellulolyticus]	NA	NA	NA	26.2388	286.792	3.45023	0.0251354	Up
TP04222	protein kinase [Talaromyces cellulolyticus]	NA	NA	NA	29.2663	385.338	3.71881	0.0138783	Up
TP04227	6-phosphogluconate dehydrogenase [Talaromyces cellulolyticus]	NA	NA	NA	237.113	3565.92	3.91062	0.00361151	Up
TP04232	brefeldin A efflux transporter [Talaromyces cellulolyticus]	NA	NA	NA	127.086	8.42042	-3.91577	0.00106671	Down
TP04233	hypothetical protein TCE0_017r04443 [Talaromyces cellulolyticus]	NA	NA	GT32	4.30742	0.333134	-3.69265	0.0234412	Down
TP04236	hypothetical protein TCE0_017f04440 [Talaromyces cellulolyticus]	NA	NA	NA	68.3286	175.023	1.35699	6.11146e-08	Up
TP04237	cell division control protein 2 kinase, putative [Talaromyces marneffei ATCC 18224]	NA	NA	NA	158.982	509.066	1.67899	0.000190626	Up
TP04245	xylosidase/arabinosidase [Talaromyces cellulolyticus]	NA	NA	GH43	246.061	75.7526	-1.69965	1.79751e-08	Down
TP04247	hypothetical protein TCE0_017r04425 [Talaromyces cellulolyticus]	NA	NA	NA	6.23676	329.335	5.72262	0.0305783	Up
TP04248	hypothetical protein TCE0_017r04423 [Talaromyces cellulolyticus]	NA	NA	NA	10.4112	2.55783	-2.02515	0.041146	Down
TP04253	Nucleoside phosphorylase domain [Penicillium solitum]	NA	NA	NA	7.97356	1.37161	-2.53936	0.02163	Down
TP04256	hypothetical protein TCE0_017r04411 [Talaromyces cellulolyticus]	NA	NA	NA	46.6483	768.285	4.04175	0.0180385	Up
TP04258	conserved hypothetical protein [Talaromyces marneffei ATCC 18224]	NA	NA	NA	15.6652	32.233	1.04098	0.0404387	Up
TP04262	hypothetical protein TCE0_017r04400 [Talaromyces cellulolyticus]	NA	NA	NA	245.105	671.591	1.45418	0.0052388	Up
TP04265	hypothetical protein TCE0_017r04396 [Talaromyces cellulolyticus]	NA	NA	NA	54.2179	155.539	1.52043	0.0277667	Up
TP04267	hypothetical protein TCE0_017r04392 [Talaromyces cellulolyticus]	NA	NA	NA	51.4077	175.227	1.76917	0.000933154	Up
TP04268	hypothetical protein TCE0_017f04390 [Talaromyces cellulolyticus]	NA	NA	NA	88.6871	432.088	2.28453	4.37179e-08	Up
TP04272	hypothetical protein TCE0_017r04384 [Talaromyces cellulolyticus]	NA	NA	NA	0.931773	31.8458	5.09498	0.0109367	Up
TP04283	hypothetical protein TCE0_017r04370 [Talaromyces cellulolyticus]	NA	NA	NA	68.3333	8.22576	-3.05437	0.00772119	Down
TP04286	hypothetical protein BC1G_01050 [Botrytis cinerea B05.10]	IPR001138:Fungal transcriptional regulatory protein; N-terminal; IPR007219:Fungal specific transcription factor	NA	NA	50.9069	12.1156	-2.07099	7.58673e-09	Down
TP04287	hypothetical protein TCE0_017r04363 [Talaromyces cellulolyticus]	NA	NA	NA	53.4499	24.7492	-1.1108	0.0251581	Down
TP04290	hypothetical protein TCE0_017f04360 [Talaromyces cellulolyticus]	NA	NA	NA	30.236	6.8745	-2.13694	0.00118274	Down
TP04291	hypothetical protein TCE0_017r04358 [Talaromyces cellulolyticus]	NA	NA	NA	149.876	3.75024	-5.32064	1.36321e-18	Down
TP04293	N-acetylglucosaminyl-phosphatidylinositol deacetylase, putative [Talaromyces marneffei ATCC 18224]	NA	NA	CE14	157.794	379.771	1.26709	1.06117e-05	Up
TP04294	hypothetical protein TCE0_017r04356 [Talaromyces cellulolyticus]	NA	NA	NA	557.004	108.842	-2.35545	2.47671e-78	Down
TP04298	ankyrin repeat domain protein [Talaromyces cellulolyticus]	IPR004827:Basic-leucine zipper (bZIP) transcription factor	NA	NA	144.747	10.7796	-3.74717	5.02927e-24	Down
TP04299	hypothetical protein TCE0_017f04348 [Talaromyces cellulolyticus]	NA	NA	NA	23.1228	62.7818	1.44103	0.0365227	Up
TP04300	WD repeat protein [Talaromyces cellulolyticus]	NA	NA	NA	1885.31	358.889	-2.39319	8.82569e-17	Down
TP04302	hypothetical protein TCE0_017f04343 [Talaromyces cellulolyticus]	NA	NA	NA	260.095	1242.96	2.25667	1.54935e-06	Up
TP04303	NA	NA	NA	NA	0.564218	24.3472	5.43136	0.0350175	Up
TP04307	glycerol kinase [Talaromyces cellulolyticus]	NA	NA	NA	115.98	8.42093	-3.78375	1.25059e-07	Down
TP04308	putative membrane protein [Talaromyces marneffei PM1]	NA	NA	NA	20.9438	1.74273	-3.5871	0.00610562	Down
TP04309	hypothetical protein TCE0_017f04333 [Talaromyces cellulolyticus]	NA	NA	GH16	41.33	123.729	1.58192	9.64301e-09	Up
TP04310	adenylate cyclase [Talaromyces cellulolyticus]	NA	NA	NA	678.434	207.575	-1.70858	3.17373e-08	Down
TP04313	hypothetical protein TCE0_017r04327 [Talaromyces cellulolyticus]	NA	NA	NA	2.73616	138.364	5.66017	0.0219037	Up
TP04317	hypothetical protein TCE0_017r04320 [Talaromyces cellulolyticus]	NA	NA	NA	30.9197	5.91729	-2.38552	8.70936e-06	Down
TP04319	ubiquinone biosynthesis methlytransferase Coq5, putative [Talaromyces marneffei ATCC 18224]	NA	NA	NA	0.282957	249.259	9.78285	1.48134e-08	Up
TP04328	hypothetical protein PEXP_027050 [Penicillium expansum]	NA	NA	NA	12.9192	33.1171	1.35805	0.0342245	Up
TP04330	hypothetical protein TCE0_017f04304 [Talaromyces cellulolyticus]	NA	NA	NA	94.497	1050.31	3.4744	0.00915154	Up
TP04336	hypothetical protein TCE0_017f04297 [Talaromyces cellulolyticus]	NA	NA	NA	71.5634	205.027	1.51852	1.19322e-07	Up
TP04338	NADH-ubiquinone oxidoreductase 64 kDa subunit, putative [Talaromyces marneffei ATCC 18224]	NA	NA	NA	2002.49	961.28	-1.05877	0.0254994	Down
TP04343	mitochondrial F1F0 ATP synthase subunit [Talaromyces cellulolyticus]	NA	NA	NA	2.7607	69.3409	4.6506	0.000708712	Up
TP04349	Ribonuclease H2 subunit C [Talaromyces marneffei PM1]	NA	NA	NA	4.63737	27.2651	2.55567	0.000346701	Up
TP04352	hypothetical protein TCE0_017f04272 [Talaromyces cellulolyticus]	NA	NA	NA	1.2906	75.5132	5.87062	0.0238609	Up
TP04361	Mrn1 homolog [Talaromyces cellulolyticus]	NA	NA	NA	184.842	894.33	2.27452	1.31114e-06	Up
TP04363	hypothetical protein TCE0_017f04255 [Talaromyces cellulolyticus]	NA	NA	NA	262.801	807.547	1.61957	0.000570718	Up
TP04365	conserved hypothetical protein [Talaromyces marneffei ATCC 18224]	NA	NA	NA	86.6898	297.776	1.78029	1.09095e-07	Up
TP04366	hypothetical protein TCE0_017f04251 [Talaromyces cellulolyticus]	NA	NA	NA	76.8889	241.77	1.65279	2.13775e-09	Up
TP04368	predicted protein [Aspergillus terreus NIH2624]	NA	NA	NA	190.64	44.2102	-2.1084	0.00747767	Down
TP04371	agmatinase [Talaromyces cellulolyticus]	NA	NA	NA	22.6458	8.08127	-1.48659	0.0276121	Down
TP04372	3-oxoacyl-(acyl-carrier-protein) synthase [Talaromyces cellulolyticus]	NA	NA	NA	53.286	294.906	2.46843	0.00144425	Up
TP04379	hypothetical protein TCE0_017f04231 [Talaromyces cellulolyticus]	NA	NA	NA	288.164	867.796	1.59047	0.0493629	Up
TP04382	hypothetical protein TCE0_017f04226 [Talaromyces cellulolyticus]	NA	NA	NA	2.41641	147.555	5.93225	0.0235813	Up
TP04387	cell cycle control protein [Talaromyces cellulolyticus]	NA	NA	NA	1.64901	99.9204	5.92111	0.0234326	Up
TP04392	hypothetical protein TCE0_017f04210 [Talaromyces cellulolyticus]	NA	NA	NA	0.224599	48.298	7.74847	6.20968e-05	Up
TP04393	hypothetical protein TCE0_017f04209 [Talaromyces cellulolyticus]	NA	NA	NA	581.123	1201.6	1.04805	0.0375183	Up
TP04398	hypothetical protein TCE0_017r04200 [Talaromyces cellulolyticus]	NA	NA	NA	143.097	69.6934	-1.0379	0.000176911	Down
TP04399	hypothetical protein TCE0_017f04199 [Talaromyces cellulolyticus]	NA	NA	NA	143.914	340.776	1.24361	1.167e-11	Up
TP04400	hypothetical protein TCE0_017r04197 [Talaromyces cellulolyticus]	NA	NA	NA	337.835	951.766	1.49429	8.48912e-11	Up
TP04401	hypothetical protein TCE0_017f04195 [Talaromyces cellulolyticus]	NA	NA	NA	127.527	57.4475	-1.15049	0.000143928	Down
TP04406	acetyl-CoA carboxylase [Talaromyces cellulolyticus]	NA	NA	NA	7614.95	3675.71	-1.05081	0.0113424	Down
TP04407	hypothetical protein TCE0_017f04185 [Talaromyces cellulolyticus]	NA	NA	NA	930.492	414.566	-1.16639	0.000467522	Down
TP04410	DUF788 domain protein [Talaromyces cellulolyticus]	NA	NA	NA	52.5574	128.671	1.29172	0.00389907	Up
TP04412	hypothetical protein TCE0_017r04177 [Talaromyces cellulolyticus]	NA	NA	NA	98.9753	333.36	1.75194	0.00338051	Up
TP04413	hypothetical protein TCE0_017r04175 [Talaromyces cellulolyticus]	NA	NA	GH64	0.597099	27.1247	5.5055	0.0322476	Up
TP04418	50S ribosomal protein [Talaromyces cellulolyticus]	NA	NA	NA	3.88106	216.476	5.80161	0.0275296	Up
TP04422	nuclear cap-binding protein complex small subunit [Talaromyces cellulolyticus]	NA	NA	NA	3.02601	180.048	5.89482	0.0246892	Up
TP04426	hypothetical protein TCE0_017f04157 [Talaromyces cellulolyticus]	NA	NA	NA	78.9931	268.697	1.76618	0.00576414	Up
TP04427	hypothetical protein TCE0_017r04155 [Talaromyces cellulolyticus]	NA	NA	NA	29.0691	769.665	4.72667	0.00539513	Up
TP04431	CysE/LacA/LpxA/NodL family acetyltransferase [Talaromyces cellulolyticus]	NA	NA	NA	44.322	226.318	2.35226	2.86771e-07	Up
TP04433	hypothetical protein TCE0_017f04145 [Talaromyces cellulolyticus]	NA	NA	NA	424.307	858.314	1.0164	2.02586e-14	Up
TP04434	integral membrane protein [Talaromyces marneffei ATCC 18224]	NA	NA	NA	23.7503	101.587	2.0967	4.56779e-07	Up
TP04440	U3 snoRNP protein subunit [Talaromyces cellulolyticus]	NA	NA	NA	48.0294	114.334	1.25127	0.0173347	Up
TP04441	hypothetical protein TCE0_017f04136 [Talaromyces cellulolyticus]	NA	NA	NA	6.66417	30.2179	2.18091	0.000473598	Up
TP04442	hypothetical protein TCE0_017f04135 [Talaromyces cellulolyticus]	NA	NA	NA	163.553	768.676	2.23262	1.03178e-07	Up
TP04444	NADP-dependent malic enzyme MaeA [Talaromyces marneffei ATCC 18224]	NA	NA	NA	446.363	2228.47	2.31976	5.20214e-05	Up
TP04447	hypothetical protein TRIATDRAFT_184052, partial [Trichoderma atroviride IMI 206040]	NA	NA	GT32	27.4531	3.54237	-2.95418	0.0054588	Down
TP04449	hypothetical protein TCE0_017f04124 [Talaromyces cellulolyticus]	NA	NA	NA	14.4806	55.032	1.92615	0.000392147	Up
TP04450	short-chain dehydrogenase [Talaromyces cellulolyticus]	NA	NA	NA	13.4205	4.82563	-1.47565	0.022165	Down
TP04462	conserved hypothetical protein [Talaromyces marneffei ATCC 18224]	NA	NA	NA	7.36441	337.665	5.51888	8.06027e-41	Up
TP04463	Transmembrane protein [Talaromyces marneffei PM1]	NA	NA	NA	7.86336	64.5827	3.03793	3.78747e-08	Up
TP04468	tubulin-specific chaperone Rbl2, putative [Talaromyces marneffei ATCC 18224]	NA	NA	NA	1.21596	68.8455	5.8232	0.0248186	Up
TP04474	hypothetical protein TCE0_017r04085 [Talaromyces cellulolyticus]	NA	NA	NA	47.5882	200.773	2.07689	0.0487637	Up
TP04475	myosin heavy chain [Talaromyces cellulolyticus]	NA	NA	NA	54.006	18.3343	-1.55858	1.59743e-05	Down
TP04477	transmembrane protein [Talaromyces cellulolyticus]	NA	NA	NA	0.13008	3.41165	4.713	0.0497191	Up
TP04479	similar to 60S ribosomal protein L44 [Leptosphaeria maculans JN3]	NA	NA	NA	2.25316	743.461	8.36616	2.65241e-05	Up
TP04481	unnamed protein product [Aspergillus niger]	NA	NA	NA	11.6865	222.554	4.25123	0.0358068	Up
TP04485	short-chain dehydrogenase [Talaromyces cellulolyticus]	NA	NA	NA	342.882	146.016	-1.23158	1.68553e-08	Down
TP04486	hypothetical protein TCE0_017f04069 [Talaromyces cellulolyticus]	IPR001138:Fungal transcriptional regulatory protein; N-terminal	NA	NA	1.33779	76.6695	5.84073	0.00048482	Up
TP04487	hypothetical protein TCE0_017f04068 [Talaromyces cellulolyticus]	NA	NA	NA	3.35451	199.875	5.89685	0.0247341	Up
TP04489	Ribosomal protein L19/L19e [Macrophomina phaseolina MS6]	NA	NA	NA	24.0697	2460.78	6.67576	1.35358e-05	Up
TP04491	ATP-dependent RNA/DNA helicase [Talaromyces cellulolyticus]	NA	NA	NA	137.617	345.307	1.32722	0.000141275	Up
TP04493	hypothetical protein TCE0_017r04058 [Talaromyces cellulolyticus]	NA	NA	NA	0.507032	21.1331	5.38129	0.0364574	Up
TP04495	hypothetical protein TCE0_017f04055 [Talaromyces cellulolyticus]	NA	NA	NA	1498.39	277.92	-2.43067	6.34862e-10	Down
TP04496	hypothetical protein TCE0_017f04054 [Talaromyces cellulolyticus]	IPR001138:Fungal transcriptional regulatory protein; N-terminal	NA	NA	774.525	322.245	-1.26515	1.18962e-07	Down
TP04497	hypothetical protein TCE0_017r04052 [Talaromyces cellulolyticus]	NA	NA	NA	9.90626	1.45442	-2.7679	0.045535	Down
TP04505	Choline transport protein [Talaromyces marneffei PM1]	NA	NA	NA	21.9453	0.993406	-4.46538	0.0020278	Down
TP04506	hypothetical protein TCE0_017f04044 [Talaromyces cellulolyticus]	NA	NA	NA	1.403	83.463	5.89455	0.0235386	Up
TP04507	hypothetical protein TCE0_017r04042 [Talaromyces cellulolyticus]	NA	NA	NA	116.709	904.358	2.95398	0.000985179	Up
TP04509	serine hydroxymethyltransferase [Talaromyces cellulolyticus]	NA	NA	NA	414.363	868.109	1.06698	2.4526e-05	Up
TP04510	competence/damage-inducible protein [Talaromyces cellulolyticus]	NA	NA	NA	568.854	135.045	-2.07462	7.42101e-06	Down
TP04511	hypothetical protein TCE0_017r04039 [Talaromyces cellulolyticus]	NA	NA	GT41	91.0867	8.70119	-3.38796	5.00597e-09	Down
TP04514	hypothetical protein TCE0_017f04034 [Talaromyces cellulolyticus]	NA	NA	NA	39.634	165.511	2.06212	2.64224e-15	Up
TP04519	hypothetical protein TCE0_017r04028 [Talaromyces cellulolyticus]	NA	NA	NA	22.6804	186.504	3.03968	0.00827728	Up
TP04520	hypothetical protein TCE0_017f04026 [Talaromyces cellulolyticus]	NA	NA	NA	319.091	47.3158	-2.75357	1.42829e-43	Down
TP04521	hypothetical protein TCE0_017f04024 [Talaromyces cellulolyticus]	IPR001138:Fungal transcriptional regulatory protein; N-terminal; IPR007219:Fungal specific transcription factor	NA	NA	321.462	53.6633	-2.58264	8.73393e-42	Down
TP04522	hypothetical protein TCE0_017r04022 [Talaromyces cellulolyticus]	NA	NA	NA	993.305	143.192	-2.79428	1.43191e-73	Down
TP04526	hypothetical protein TCE0_017r04013 [Talaromyces cellulolyticus]	NA	NA	NA	249.946	538.728	1.10794	0.0374798	Up
TP04527	hypothetical protein TCE0_017f04012 [Talaromyces cellulolyticus]	IPR007219:Fungal specific transcription factor	NA	NA	259.202	92.4321	-1.48761	3.73376e-08	Down
TP04528	SNARE domain protein [Talaromyces cellulolyticus]	NA	NA	NA	16.1489	950.333	5.87892	0.00632542	Up
TP04531	clock-controlled protein [Talaromyces cellulolyticus]	NA	NA	NA	469.714	1298.4	1.46688	7.57919e-18	Up
TP04538	hypothetical protein TCE0_017r03998 [Talaromyces cellulolyticus]	NA	NA	NA	227.491	730.04	1.68216	4.37844e-05	Up
TP04540	hypothetical protein TCE0_017r03997 [Talaromyces cellulolyticus]	NA	NA	NA	43.6838	15.8676	-1.46101	1.07147e-05	Down
TP04544	high-affinity zinc transporter [Talaromyces cellulolyticus]	NA	NA	NA	1083.99	15764.7	3.86227	5.61348e-18	Up
TP04545	cytochrome b [Talaromyces cellulolyticus]	NA	NA	NA	0.473434	18.9514	5.32299	0.0386777	Up
TP04546	pre-mRNA splicing factor [Talaromyces cellulolyticus]	NA	NA	NA	3.47362	205.493	5.88651	0.0250057	Up
TP04547	hypothetical protein TCE0_017f03988 [Talaromyces cellulolyticus]	NA	NA	NA	4.85049	168.236	5.11621	0.0238609	Up
TP04548	ferrichrome synthetase [Talaromyces cellulolyticus]	NA	NA	NA	111.809	235.33	1.07365	0.000138422	Up
TP04549	hypothetical protein TCE0_017r03985 [Talaromyces cellulolyticus]	NA	NA	NA	58.1631	244.393	2.07103	0.00124322	Up
TP04551	cyclin-dependent protein kinase complex component [Talaromyces cellulolyticus]	NA	NA	NA	1.44756	86.3893	5.89916	0.0235327	Up
TP04556	beta-1,6-glucan boisynthesis protein [Talaromyces cellulolyticus]	NA	NA	NA	3.36448	15.3891	2.19345	0.00228448	Up
TP04558	Ku70-binding protein [Talaromyces cellulolyticus]	NA	NA	NA	1.59251	95.4426	5.90526	0.0235398	Up
TP04559	aurora-B kinase [Talaromyces cellulolyticus]	NA	NA	NA	76.412	279.965	1.87338	7.20593e-15	Up
TP04560	hypothetical protein TCE0_017r03970 [Talaromyces cellulolyticus]	NA	NA	NA	0.528814	22.5348	5.41325	0.0352886	Up
TP04561	hypothetical protein TCE0_017r03970 [Talaromyces cellulolyticus]	NA	NA	NA	55.114	319.095	2.5335	2.38766e-08	Up
TP04564	hypothetical protein TCE0_017f03965 [Talaromyces cellulolyticus]	NA	NA	NA	33.3627	155.451	2.22015	2.69534e-19	Up
TP04567	RNA polymerase II transcriptional coactivator [Talaromyces cellulolyticus]	IPR009044:ssDNA-binding transcriptional regulator	NA	NA	0.227288	44.9434	7.62745	0.000100327	Up
TP04568	hypothetical protein TCE0_017f03959 [Talaromyces cellulolyticus]	NA	NA	NA	2.61058	158.751	5.92625	0.0237929	Up
TP04570	ankyrin repeat protein [Talaromyces cellulolyticus]	NA	NA	NA	8.51765	19.0176	1.15881	0.0199136	Up
TP04573	pre-mRNA splicing factor [Talaromyces cellulolyticus]	NA	NA	NA	248.302	1288.36	2.37537	1.32062e-06	Up
TP04575	60S ribosomal protein L18 [Talaromyces stipitatus ATCC 10500]	NA	NA	NA	316.625	1706.88	2.43052	0.00632542	Up
TP04581	Ribosome associated membrane protein RAMP4 [Aspergillus parasiticus SU-1]	NA	NA	NA	2.5521	10.1992	1.9987	0.0348372	Up
TP04593	hypothetical protein TCE0_017f03918 [Talaromyces cellulolyticus]	IPR001138:Fungal transcriptional regulatory protein; N-terminal; IPR007219:Fungal specific transcription factor	NA	NA	708.581	122.561	-2.53144	2.77466e-08	Down
TP04594	hypothetical protein TCE0_017f03917 [Talaromyces cellulolyticus]	NA	NA	GH71	265.147	20.7517	-3.67549	9.56529e-07	Down
TP04600	hypothetical protein TCE0_017f03910 [Talaromyces cellulolyticus]	NA	NA	CE10	1023.64	215.307	-2.24925	0.0186429	Down
TP04603	hypothetical protein TCE0_017r03908 [Talaromyces cellulolyticus]	NA	NA	NA	11.2659	3.38635	-1.73416	0.00941589	Down
TP04605	C6 transcription factor [Talaromyces cellulolyticus]	NA	NA	NA	43.2242	10.0915	-2.0987	0.000342752	Down
TP04606	hypothetical protein PEX1_012440 [Penicillium expansum]	NA	NA	NA	10.14	2.88687	-1.81247	0.0329062	Down
TP04607	hypothetical protein TCE0_017f03905 [Talaromyces cellulolyticus]	NA	NA	NA	150.233	11.6427	-3.6897	1.35063e-06	Down
TP04609	proline oxidase PrnD [Talaromyces marneffei ATCC 18224]	NA	NA	NA	623.893	41.5224	-3.90934	4.78526e-05	Down
TP04610	proline oxidase PrnD [Talaromyces marneffei ATCC 18224]	NA	NA	NA	1068.11	69.4804	-3.94231	2.84998e-05	Down
TP04612	hypothetical protein TCE0_017r03898 [Talaromyces cellulolyticus]	NA	NA	NA	9.44002	32.469	1.7822	3.36614e-05	Up
TP04614	hypothetical protein TCE0_017r03893 [Talaromyces cellulolyticus]	IPR007219:Fungal specific transcription factor	NA	NA	0.183213	12.4944	6.09162	0.00573329	Up
TP04615	conserved hypothetical protein [Talaromyces stipitatus ATCC 10500]	NA	NA	NA	167.562	4.56644	-5.19748	6.77466e-15	Down
TP04616	hypothetical protein TCE0_017r03891 [Talaromyces cellulolyticus]	NA	NA	NA	252.458	109.406	-1.20635	0.000281953	Down
TP04617	hypothetical protein TCE0_017f03889 [Talaromyces cellulolyticus]	NA	NA	NA	16.1052	4.36142	-1.88466	0.00056872	Down
TP04618	hypothetical protein PV07_07150 [Cladophialophora immunda]	IPR001138:Fungal transcriptional regulatory protein; N-terminal; IPR007087:Zinc finger; C2H2-type	NA	NA	126.318	12.4703	-3.34049	4.4132e-33	Down
TP04620	hypothetical protein A1O9_02191 [Exophiala aquamarina CBS 119918]	NA	NA	NA	24.7308	4.20695	-2.55546	0.0180782	Down
TP04626	hypothetical protein TCE0_017r03882 [Talaromyces cellulolyticus]	NA	NA	NA	16.1119	2.40531	-2.74383	0.00184915	Down
TP04632	prefoldin subunit [Talaromyces cellulolyticus]	NA	NA	NA	2.02502	117.792	5.86216	0.0249107	Up
TP04633	autophagy protein [Talaromyces cellulolyticus]	NA	NA	NA	137.499	366.862	1.41581	0.00527267	Up
TP04634	hypothetical protein TCE0_017f03867 [Talaromyces cellulolyticus]	NA	NA	NA	1.01786	74.9423	6.20217	2.97544e-10	Up
TP04637	chitosanase [Talaromyces cellulolyticus]	NA	NA	GH75	371.441	15.1216	-4.61845	0.00151801	Down
TP04638	chitosanase, putative [Talaromyces marneffei ATCC 18224]	IPR001138:Fungal transcriptional regulatory protein; N-terminal; IPR007219:Fungal specific transcription factor	NA	NA	470.075	17.2406	-4.76901	1.82525e-09	Down
TP04639	conserved hypothetical protein [Talaromyces marneffei ATCC 18224]	NA	NA	NA	95.8461	0.46893	-7.6752	9.37449e-08	Down
TP04640	hypothetical protein TCE0_017r03857 [Talaromyces cellulolyticus]	NA	NA	CE10	117.427	5.90663	-4.31328	6.64981e-34	Down
TP04641	unnamed protein product [Aspergillus niger]	NA	NA	NA	459.069	37.7964	-3.60239	9.58534e-19	Down
TP04642	hypothetical protein TCE0_017r03851 [Talaromyces cellulolyticus]	NA	NA	NA	270.213	14.4873	-4.22124	2.37819e-30	Down
TP04645	conserved hypothetical protein [Talaromyces stipitatus ATCC 10500]	IPR001138:Fungal transcriptional regulatory protein; N-terminal	NA	NA	47.0139	12.7768	-1.87956	1.05811e-07	Down
TP04646	beta-lactamase, putative [Talaromyces marneffei ATCC 18224]	NA	NA	NA	262.531	5.81842	-5.49572	4.97953e-11	Down
TP04647	hypothetical protein TCE0_017r03846 [Talaromyces cellulolyticus]	NA	NA	NA	139.552	8.13849	-4.09989	1.61186e-06	Down
TP04649	hypothetical protein TCE0_017r03842 [Talaromyces cellulolyticus]	NA	NA	NA	567.26	252.28	-1.16898	8.10716e-05	Down
TP04650	aldo-keto reductase [Talaromyces cellulolyticus]	NA	NA	NA	26.5794	1.78991	-3.89234	0.00356606	Down
TP04653	conserved hypothetical protein [Talaromyces marneffei ATCC 18224]	IPR001138:Fungal transcriptional regulatory protein; N-terminal	NA	NA	98.4871	48.9855	-1.00758	0.0431604	Down
TP04654	dsDNA-dependent ATPase (Rad54b), putative [Talaromyces marneffei ATCC 18224]	NA	NA	NA	10.3587	45.4818	2.13444	0.00138016	Up
TP04655	hypothetical protein TCE0_017f03835 [Talaromyces cellulolyticus]	NA	NA	NA	4.41741	250.884	5.82767	0.0268529	Up
TP04656	EBP domain protein, putative [Talaromyces marneffei ATCC 18224]	NA	NA	NA	5.18608	68.9951	3.73378	6.87678e-13	Up
TP04662	hypothetical protein TCE0_017f03825 [Talaromyces cellulolyticus]	NA	NA	NA	15.5011	117.152	2.91793	7.46088e-09	Up
TP04667	hypothetical protein TCE0_017f03816 [Talaromyces cellulolyticus]	NA	NA	NA	0.23839	72.473	8.24798	1.0811e-05	Up
TP04670	Protein sda1 [Talaromyces marneffei PM1]	NA	NA	NA	0.248607	136.828	9.10428	2.63039e-07	Up
TP04671	40S ribosomal protein [Talaromyces cellulolyticus]	NA	NA	NA	747.602	3387.81	2.18001	0.0241032	Up
TP04681	BAP31 domain protein [Talaromyces cellulolyticus]	NA	NA	NA	5.01728	276.807	5.78583	0.0282544	Up
TP04682	hypothetical protein TCE0_017r03794 [Talaromyces cellulolyticus]	NA	NA	NA	31.5937	0.427652	-6.20706	4.207e-05	Down
TP04683	hypothetical protein TCE0_017f03792 [Talaromyces cellulolyticus]	NA	NA	NA	215.963	597.051	1.46707	0.000197725	Up
TP04686	Endo-1,4-β-glucanase	NA	Endo-1,4-β-glucanase	CBM46;GH5	0.95531	6.2553	2.71104	0.0352356	Up
TP04687	acyl-CoA oxidase [Talaromyces cellulolyticus]	NA	NA	NA	1461.5	230.809	-2.66267	1.8576e-19	Down
TP04696	hypothetical protein TCE0_017r03769 [Talaromyces cellulolyticus]	NA	NA	NA	0.270749	125.029	8.85109	1.3438e-06	Up
TP04698	hypothetical protein TCE0_017f03766 [Talaromyces cellulolyticus]	NA	NA	NA	223.915	40.6384	-2.46203	2.38413e-11	Down
TP04699	hypothetical protein TCE0_017f03765 [Talaromyces cellulolyticus]	NA	NA	NA	770.438	374.914	-1.03912	0.00951285	Down
TP04700	hypothetical protein PMAA_074160 [Talaromyces marneffei ATCC 18224]	NA	NA	NA	0.387614	13.6235	5.13534	0.0466817	Up
TP04701	hypothetical protein OIDMADRAFT_183502 [Oidiodendron maius Zn]	NA	NA	NA	69.6958	27.9057	-1.32051	0.0122179	Down
TP04706	hypothetical protein TCE0_017r03756 [Talaromyces cellulolyticus]	NA	NA	AA4;AA7	1206.7	579.065	-1.05927	6.43611e-05	Down
TP04707	C6 transcription factor, putative [Talaromyces stipitatus ATCC 10500]	IPR001138:Fungal transcriptional regulatory protein; N-terminal	NA	NA	8.45326	43.5071	2.36367	0.0263145	Up
TP04708	hypothetical protein TCE0_017f03751 [Talaromyces cellulolyticus]	NA	NA	NA	101.825	320.262	1.65316	0.0335276	Up
TP04710	C6 transcription factor [Talaromyces cellulolyticus]	NA	NA	NA	62.6936	29.3947	-1.09276	0.00128056	Down
TP04712	hypothetical protein TCE0_017f03745 [Talaromyces cellulolyticus]	NA	NA	NA	804.112	260.395	-1.62669	4.52228e-09	Down
TP04713	hypothetical protein TCE0_017r03743 [Talaromyces cellulolyticus]	NA	NA	NA	8.80582	1.59176	-2.46784	0.0261221	Down
TP04714	sleepy homolog [Talaromyces cellulolyticus]	NA	NA	NA	235.942	864.85	1.87402	2.3844e-34	Up
TP04716	hypothetical protein TCE0_017r03738 [Talaromyces cellulolyticus]	NA	Beta-glucosidase	GH1	2.23188	49.468	4.47017	0.0233861	Up
TP04718	ubiquitin-protein ligase Sel1/Ubx2, putative [Talaromyces marneffei ATCC 18224]	NA	NA	NA	8.64254	434.748	5.65258	0.0332397	Up
TP04719	DNA-directed RNA polymerase II large subunit Rpb1 [Talaromyces cellulolyticus]	NA	NA	NA	13.4923	603.758	5.48376	0.0407799	Up
TP04724	tRNAHis guanylyltransferase [Talaromyces cellulolyticus]	NA	NA	NA	19.4288	73.6783	1.92304	0.000523342	Up
TP04727	lipin [Talaromyces cellulolyticus]	NA	NA	NA	5.03954	283.356	5.81318	0.0274109	Up
TP04729	conserved hypothetical protein [Talaromyces marneffei ATCC 18224]	NA	NA	NA	29.5927	84.4471	1.51281	0.0174408	Up
TP04732	hypothetical protein TCE0_017r03715 [Talaromyces cellulolyticus]	NA	NA	GH47	381.328	1584	2.05447	2.45301e-05	Up
TP04733	nucleoside-diphosphate-sugar epimerase family protein [Talaromyces marneffei ATCC 18224]	NA	NA	NA	9.75575	1.57191	-2.63373	0.00832612	Down
TP04736	hypothetical protein TCE0_017r03712 [Talaromyces cellulolyticus]	NA	NA	NA	235.054	63.5869	-1.88619	0.000658726	Down
TP04737	Cell division control protein 45 like [Talaromyces marneffei PM1]	NA	NA	NA	0.271233	217.87	9.64972	2.39172e-08	Up
TP04742	hypothetical protein TCE0_017r03705 [Talaromyces cellulolyticus]	IPR001356:Homeobox; IPR007087:Zinc finger; C2H2-type; IPR009057:Homeodomain-like	NA	NA	626.122	296.548	-1.07818	4.65292e-06	Down
TP04745	ubiquitin-conjugating enzyme [Talaromyces cellulolyticus]	NA	NA	NA	3.22233	61.7742	4.26083	2.3563e-09	Up
TP04746	hypothetical protein PMAA_074580 [Talaromyces marneffei ATCC 18224]	NA	NA	NA	0.662925	31.739	5.58127	0.0300301	Up
TP04750	hypothetical protein TCE0_017f03694 [Talaromyces cellulolyticus]	NA	NA	NA	77.7818	27.6126	-1.49411	0.00403122	Down
TP04755	adenylosuccinate synthetase [Talaromyces cellulolyticus]	NA	NA	NA	114.823	355.944	1.63224	2.14438e-06	Up
TP04757	hypothetical protein TCE0_017f03681 [Talaromyces cellulolyticus]	NA	NA	NA	751.475	3005.48	1.9998	0.00243751	Up
TP04758	integral membrane protein [Talaromyces marneffei ATCC 18224]	NA	NA	NA	17.4978	338.479	4.27382	2.60647e-08	Up
TP04759	polyamine transporter [Talaromyces cellulolyticus]	NA	NA	NA	55.3931	1357.04	4.61461	1.57023e-25	Up
TP04760	hypothetical protein TCE0_017f03676 [Talaromyces cellulolyticus]	NA	NA	NA	261.814	825.974	1.65755	0.00819314	Up
TP04762	hypothetical protein TCE0_017r03673 [Talaromyces cellulolyticus]	NA	NA	NA	30.4513	123.555	2.02057	0.0253979	Up
TP04765	hypothetical protein TCE0_017r03669 [Talaromyces cellulolyticus]	NA	NA	NA	33.0333	104.564	1.6624	1.50235e-10	Up
TP04766	hypothetical protein TCE0_017f03667 [Talaromyces cellulolyticus]	NA	NA	NA	0.606798	27.8778	5.52176	0.031709	Up
TP04769	nuclear segregation protein (Bfr1), putative [Talaromyces marneffei ATCC 18224]	NA	NA	NA	158.996	1113.87	2.80852	0.000366728	Up
TP04771	hypothetical protein TCE0_017f03659 [Talaromyces cellulolyticus]	NA	NA	NA	80.7169	17.6638	-2.19208	0.00169381	Down
TP04772	tRNA (cytosine-5-)-methyltransferase [Talaromyces cellulolyticus]	NA	NA	NA	39.2876	282.34	2.84528	0.00930549	Up
TP04774	hypothetical protein TCE0_017f03653 [Talaromyces cellulolyticus]	NA	NA	NA	422.457	94.6668	-2.15788	2.77936e-18	Down
TP04779	hypothetical protein TCE0_017r03647 [Talaromyces cellulolyticus]	IPR007087:Zinc finger; C2H2-type	NA	NA	219.116	2.06985	-6.72602	1.1626e-08	Down
TP04780	conserved hypothetical protein [Talaromyces marneffei ATCC 18224]	IPR004827:Basic-leucine zipper (bZIP) transcription factor	NA	NA	335.482	38.7601	-3.11359	2.73606e-07	Down
TP04781	histidinol-phosphate aminotransferase [Talaromyces cellulolyticus]	NA	NA	NA	52.6507	413.472	2.97327	0.0334866	Up
TP04786	hypothetical protein TCE0_017r03636 [Talaromyces cellulolyticus]	NA	NA	CE9	201.639	6.51392	-4.95211	0.00120453	Down
TP04787	hypothetical protein TCE0_017r03636 [Talaromyces cellulolyticus]	NA	NA	NA	1.03003	45.1381	5.45359	2.8121e-06	Up
TP04789	hypothetical protein TCE0_017f03633 [Talaromyces cellulolyticus]	NA	NA	NA	0.811301	41.8011	5.68716	0.0273461	Up
TP04791	AP-2 adaptor complex subunit sigma, putative [Talaromyces marneffei ATCC 18224]	NA	NA	NA	52.3308	124.368	1.24889	0.0171159	Up
TP04795	hypothetical protein TCE0_017r03625 [Talaromyces cellulolyticus]	NA	NA	NA	446.329	16.0328	-4.79901	0.000421436	Down
TP04797	hypothetical protein TCE0_017f03622 [Talaromyces cellulolyticus]	NA	NA	GH132	154.658	1928.42	3.64026	1.25956e-11	Up
TP04803	hypothetical protein TCE0_017f03615 [Talaromyces cellulolyticus]	NA	NA	NA	1.3368	11.4727	3.10135	0.0102048	Up
TP04804	hypothetical protein TCE0_017f03614 [Talaromyces cellulolyticus]	NA	NA	NA	11.893	43.8185	1.88143	0.00189957	Up
TP04818	hypothetical protein TCE0_017f03591 [Talaromyces cellulolyticus]	NA	NA	NA	22.6969	2.8301	-3.00357	5.83354e-07	Down
TP04825	short-chain dehydrogenase [Talaromyces cellulolyticus]	NA	NA	NA	21.1969	0.170288	-6.95974	0.0012614	Down
TP04833	nonribosomal peptide synthase, putative [Talaromyces marneffei ATCC 18224]	NA	NA	NA	38.4039	253.385	2.72201	2.72644e-10	Up
TP04834	hypothetical protein TCE0_017r03566 [Talaromyces cellulolyticus]	NA	NA	NA	4.51775	120.806	4.74094	2.77163e-07	Up
TP04835	hypothetical protein TCE0_017f03564 [Talaromyces cellulolyticus]	NA	NA	NA	20.7446	90.5521	2.12601	6.65607e-07	Up
TP04855	pseudouridylate synthase [Talaromyces cellulolyticus]	NA	NA	NA	32.5918	115.963	1.83109	0.0338077	Up
TP04857	hypothetical protein TCE0_017f03537 [Talaromyces cellulolyticus]	NA	NA	NA	20.8387	178.665	3.09992	1.90652e-05	Up
TP04866	hypothetical protein TCE0_017f03522 [Talaromyces cellulolyticus]	NA	NA	NA	31.933	5.2106	-2.61553	3.89623e-05	Down
TP04881	dual specificity protein kinase [Talaromyces cellulolyticus]	NA	NA	NA	94.879	341.299	1.84688	0.00323827	Up
TP04883	alpha-acetolactate decarboxylase precursor, putative [Talaromyces marneffei ATCC 18224]	NA	NA	NA	270.83	42.7445	-2.66358	1.99794e-08	Down
TP04884	hypothetical protein TCE0_017r03496 [Talaromyces cellulolyticus]	NA	NA	NA	839.159	95.4283	-3.13646	2.1892e-17	Down
TP04891	short chain dehydrogenase/reductase [Talaromyces cellulolyticus]	NA	NA	NA	1210.77	7.76238	-7.28521	8.17642e-31	Down
TP04893	hypothetical protein TCE0_017f03483 [Talaromyces cellulolyticus]	NA	NA	NA	10.8324	71.2299	2.71713	5.56649e-06	Up
TP04894	hypothetical protein GQ26_0111780 [Talaromyces marneffei PM1]	NA	NA	NA	0.132521	3.67845	4.79481	0.0447423	Up
TP04895	C6 finger domain protein, putative [Talaromyces stipitatus ATCC 10500]	IPR001138:Fungal transcriptional regulatory protein; N-terminal	NA	NA	0.510265	5.3986	3.40326	0.0249675	Up
TP04904	hypothetical protein TCE0_017f03466 [Talaromyces cellulolyticus]	NA	NA	NA	3.5579	33.0831	3.21699	2.90316e-06	Up
TP04907	GNAT family acetyltransferase [Talaromyces cellulolyticus]	NA	NA	NA	0.202021	31.4325	7.28161	0.000239469	Up
TP04914	hypothetical protein TCE0_017f03451 [Talaromyces cellulolyticus]	NA	NA	NA	8.69826	24.6171	1.50086	0.0121797	Up
TP04919	hypothetical protein AN9456.2 [Byssochlamys spectabilis No. 5]	NA	NA	NA	38.1125	259.605	2.76798	7.27451e-19	Up
TP04920	hypothetical protein TCE0_017r03444 [Talaromyces cellulolyticus]	NA	NA	NA	44.8551	166.919	1.89581	8.3437e-14	Up
TP04926	trehalose transport-related protein [Talaromyces cellulolyticus]	NA	NA	NA	30.7939	8.74013	-1.81692	0.00247839	Down
TP04928	hypothetical protein TCE0_017r03435 [Talaromyces cellulolyticus]	NA	NA	NA	20.7138	219.856	3.40789	6.23017e-30	Up
TP04933	hypothetical protein TCE0_017r03427 [Talaromyces cellulolyticus]	NA	NA	CE12	38.4947	2.48324	-3.95437	9.86104e-06	Down
TP04934	hypothetical protein TCE0_017r03426 [Talaromyces cellulolyticus]	IPR001138:Fungal transcriptional regulatory protein; N-terminal; IPR007219:Fungal specific transcription factor	NA	NA	264.731	8.04608	-5.0401	2.84938e-29	Down
TP04935	alpha-glucoside:hydrogen symporter [Talaromyces cellulolyticus]	NA	NA	NA	36.4299	17.7977	-1.03343	0.0127143	Down
TP04936	hypothetical protein TCE0_017r03422 [Talaromyces cellulolyticus]	NA	Alpha-L-fucosidase	GH95	81.06	30.5613	-1.40728	0.000124208	Down
TP04938	conserved hypothetical protein [Talaromyces marneffei ATCC 18224]	IPR001138:Fungal transcriptional regulatory protein; N-terminal; IPR007219:Fungal specific transcription factor	NA	NA	327.192	99.3158	-1.72004	1.18157e-21	Down
TP04939	Glucan endo-1,3-alpha-glucosidase agn1 [Talaromyces marneffei PM1]	NA	NA	GH71	12.7842	2.06379	-2.63099	0.000209009	Down
TP04947	hypothetical protein TCE0_017f03411 [Talaromyces cellulolyticus]	NA	NA	NA	0.514651	20.4867	5.31495	0.0399037	Up
TP04949	conserved hypothetical protein [Talaromyces marneffei ATCC 18224]	NA	NA	NA	1.93504	118.451	5.93579	0.0234218	Up
TP04950	sugar transporter [Talaromyces cellulolyticus]	NA	NA	NA	99.4765	46.1662	-1.10752	0.00308183	Down
TP04951	oxidoreductase, putative [Talaromyces marneffei ATCC 18224]	NA	NA	NA	22.2302	1.82829	-3.60395	2.14749e-07	Down
TP04952	hypothetical protein TCE0_017r03406 [Talaromyces cellulolyticus]	NA	NA	NA	134.84	48.0287	-1.48928	5.78203e-09	Down
TP04961	isp4 protein [Grosmannia clavigera kw1407]	NA	NA	NA	81.3566	7.2176	-3.49467	1.33911e-17	Down
TP04962	Dipeptidase [Rasamsonia emersonii CBS 393.64]	NA	NA	NA	454.172	166.681	-1.44614	1.15784e-07	Down
TP04963	gamma-glutamyltranspeptidase [Talaromyces marneffei ATCC 18224]	NA	NA	NA	1734.74	19.0725	-6.50708	4.0021e-25	Down
TP04964	hypothetical protein H100_02396 [Trichophyton rubrum MR850]	NA	NA	NA	34.66	0.377204	-6.52178	7.45396e-07	Down
TP04965	N,O-diacetyl muramidase [Rasamsonia emersonii CBS 393.64]	NA	NA	GH25	218.729	0.181882	-10.2319	1.78504e-09	Down
TP04966	glycosyl hydrolase [Aspergillus niger CBS 513.88]	NA	NA	GH3	2761.24	5.85271	-8.88199	1.32579e-55	Down
TP04970	amidohydrolase family protein [Talaromyces cellulolyticus]	NA	NA	NA	0.197095	8.4202	5.41689	0.0238984	Up
TP04971	hypothetical protein TCE0_017r03387 [Talaromyces cellulolyticus]	NA	NA	AA6	14.4414	365.092	4.65998	0.0443309	Up
TP04973	hypothetical protein TCE0_017r03383 [Talaromyces cellulolyticus]	NA	NA	NA	939.514	425.409	-1.14306	0.00154124	Down
TP04977	alcohol dehydrogenase, putative [Talaromyces marneffei ATCC 18224]	NA	NA	NA	802.506	237.703	-1.75535	0.000131279	Down
TP04980	hypothetical protein TCE0_017f03373 [Talaromyces cellulolyticus]	NA	NA	NA	13.5221	6.06883	-1.15583	0.0496947	Down
TP04988	GABA-specific permease [Talaromyces marneffei PM1]	NA	NA	NA	38.2046	6.46587	-2.56283	0.00525969	Down
TP04989	DnaJ domain protein [Talaromyces cellulolyticus]	NA	NA	NA	46.2118	109.344	1.24254	0.00119984	Up
TP04990	Amid-like NADH oxidoreductase, putative [Talaromyces marneffei ATCC 18224]	NA	NA	NA	144.989	1.86148	-6.28335	5.00898e-09	Down
TP04991	DRAP deaminase [Talaromyces cellulolyticus]	NA	NA	NA	582.224	142.445	-2.03117	0.00604164	Down
TP04993	hypothetical protein TCE0_017f03359 [Talaromyces cellulolyticus]	NA	NA	NA	1217.7	303.97	-2.00216	1.65408e-09	Down
TP04996	hypothetical protein TCE0_017r03352 [Talaromyces cellulolyticus]	NA	NA	NA	86.9763	24.3112	-1.839	0.00148787	Down
TP04997	hypothetical protein TCE0_017f03350 [Talaromyces cellulolyticus]	NA	NA	NA	27.0284	1.83746	-3.87869	4.27316e-09	Down
TP05001	hypothetical protein TCE0_017r03342 [Talaromyces cellulolyticus]	NA	NA	NA	2.22487	130.435	5.87347	0.0155328	Up
TP05002	hypothetical protein TCE0_017r03341 [Talaromyces cellulolyticus]	NA	NA	NA	114.192	287.692	1.33306	0.00015195	Up
TP05003	cytochrome c [Talaromyces cellulolyticus]	NA	NA	NA	350.863	1526.52	2.12127	8.01529e-09	Up
TP05006	C6 transcription factor, putative [Talaromyces marneffei ATCC 18224]	IPR001138:Fungal transcriptional regulatory protein; N-terminal	NA	NA	189.56	58.0617	-1.707	5.50254e-11	Down
TP05007	glutathion S-transferase [Talaromyces cellulolyticus]	NA	NA	NA	132.742	323.127	1.28348	0.00944682	Up
TP05008	hypothetical protein FG10452.1 [Byssochlamys spectabilis No. 5]	NA	NA	NA	0.501038	4.37784	3.12723	0.0445528	Up
TP05009	conserved hypothetical protein [Talaromyces stipitatus ATCC 10500]	NA	NA	NA	122.787	36.0722	-1.7672	3.61672e-20	Down
TP05015	calcineurin binding protein [Talaromyces cellulolyticus]	NA	NA	NA	3956.83	1047.43	-1.91749	0.000383105	Down
TP05016	hypothetical protein TCE0_017r03320 [Talaromyces cellulolyticus]	NA	NA	NA	1.19226	66.8041	5.80817	0.0251502	Up
TP05017	mitochondrial co-chaperone [Talaromyces cellulolyticus]	NA	NA	NA	87.4947	322.943	1.88401	6.21329e-06	Up
TP05021	Nma111 homolog [Talaromyces cellulolyticus]	NA	NA	NA	158.883	526.411	1.72822	0.000497667	Up
TP05023	cytochrome c oxidase polypeptide [Talaromyces cellulolyticus]	NA	NA	NA	1.41776	85.2275	5.90964	0.000688682	Up
TP05025	peptidyl-prolyl cis-trans isomerase [Talaromyces cellulolyticus]	NA	NA	NA	17.765	35.8384	1.01247	0.042869	Up
TP05026	COPII-coated vesicle component [Talaromyces cellulolyticus]	NA	NA	NA	15.939	687.958	5.43168	0.0434247	Up
TP05029	hypothetical protein TCE0_017f03302 [Talaromyces cellulolyticus]	NA	NA	NA	53.1449	159.848	1.58869	1.29226e-05	Up
TP05030	hypothetical protein TCE0_017f03300 [Talaromyces cellulolyticus]	NA	NA	NA	22470.9	632.963	-5.14979	2.34731e-10	Down
TP05031	C6 transcription factor, putative [Talaromyces marneffei ATCC 18224]	IPR001138:Fungal transcriptional regulatory protein; N-terminal; IPR007219:Fungal specific transcription factor	NA	NA	997.821	203.124	-2.29642	1.83702e-05	Down
TP05033	hypothetical protein TCE0_017f03295 [Talaromyces cellulolyticus]	NA	NA	NA	48.017	114.836	1.25796	0.0393137	Up
TP05041	hypothetical protein TCE0_017f03281 [Talaromyces cellulolyticus]	IPR001356:Homeobox; IPR009057:Homeodomain-like	NA	NA	66.4042	313.66	2.23986	1.2512e-06	Up
TP05043	RING finger domain protein, putative [Talaromyces stipitatus ATCC 10500]	NA	NA	NA	26.9765	9.16724	-1.55714	0.000180146	Down
TP05044	hypothetical protein GQ26_0112590 [Talaromyces marneffei PM1]	IPR007219:Fungal specific transcription factor	NA	NA	307.805	107.801	-1.51364	2.10856e-23	Down
TP05046	hscarg dehydrogenase [Talaromyces cellulolyticus]	NA	NA	NA	61.6878	4.42787	-3.8003	3.54654e-14	Down
TP05056	hypothetical protein TCE0_017f03257 [Talaromyces cellulolyticus]	NA	NA	NA	7.50156	0.342167	-4.45442	0.00430655	Down
TP05060	hypothetical protein TCE0_017r03249 [Talaromyces cellulolyticus]	NA	NA	NA	16.9428	5.62783	-1.59002	0.0121086	Down
TP05067	hypothetical protein TCE0_017r03242 [Talaromyces cellulolyticus]	IPR007219:Fungal specific transcription factor	NA	NA	125.275	17.3509	-2.85202	0.00375147	Down
TP05072	conserved hypothetical protein [Talaromyces stipitatus ATCC 10500]	NA	NA	NA	146.855	31.8026	-2.20718	1.34884e-09	Down
TP05075	cytochrome P450 oxidoreductase, putative [Talaromyces marneffei ATCC 18224]	NA	NA	NA	65.1245	195.476	1.58572	6.51153e-06	Up
TP05083	hypothetical protein P034_07028493 [Aspergillus flavus AF70]	IPR001138:Fungal transcriptional regulatory protein; N-terminal; IPR007219:Fungal specific transcription factor	NA	NA	20.7837	0.156923	-7.04925	0.000865182	Down
TP05086	hypothetical protein TCE0_017f03222 [Talaromyces cellulolyticus]	NA	NA	NA	58.0084	0.90383	-6.00406	2.04821e-09	Down
TP05087	hypothetical protein TCE0_017r03219 [Talaromyces cellulolyticus]	NA	NA	NA	19.9983	2.16381	-3.20823	0.00143583	Down
TP05089	hypothetical protein NECHADRAFT_44766 [Byssochlamys spectabilis No. 5]	IPR007219:Fungal specific transcription factor	NA	NA	10.6271	1.33407	-2.99384	0.000319446	Down
TP05090	MFS transporter [Talaromyces cellulolyticus]	IPR001138:Fungal transcriptional regulatory protein; N-terminal; IPR007219:Fungal specific transcription factor	NA	NA	610.907	10.9138	-5.80673	3.13589e-40	Down
TP05092	Scytalone dehydratase [Penicillium solitum]	NA	NA	NA	2.49283	0.0853025	-4.86905	0.0446486	Down
TP05093	hypothetical protein TCE0_017r03212 [Talaromyces cellulolyticus]	NA	NA	NA	18.7333	1.0155	-4.20535	0.00620461	Down
TP05101	hypothetical protein A1O5_05620 [Cladophialophora psammophila CBS 110553]	NA	NA	NA	15.575	1.08357	-3.84537	5.27934e-06	Down
TP05103	hypothetical protein A1O5_05616 [Cladophialophora psammophila CBS 110553]	NA	NA	NA	1531.73	2.45231	-9.28681	6.92821e-32	Down
TP05106	hypothetical protein V502_01244 [Pseudogymnoascus pannorum VKM F-4520 (FW-2644)]	IPR001138:Fungal transcriptional regulatory protein; N-terminal	NA	NA	121.852	8.81187	-3.78954	5.64517e-13	Down
TP05107	hypothetical protein TCE0_018f06239 [Talaromyces cellulolyticus]	NA	NA	NA	98.4191	5.5274	-4.15426	1.02003e-07	Down
TP05110	hypothetical protein TCE0_018f06227 [Talaromyces cellulolyticus]	NA	NA	GT32	85.677	2.31559	-5.20946	0.000172943	Down
TP05111	hypothetical protein TCE0_018r06225 [Talaromyces cellulolyticus]	NA	NA	NA	246.108	15.561	-3.98329	1.43165e-10	Down
TP05112	UPF0182 protein [Talaromyces islandicus]	NA	NA	NA	60.1799	20.4312	-1.55851	0.00933859	Down
TP05120	alpha-glucosidase [Talaromyces cellulolyticus]	NA	NA	GH13	1130.62	226.268	-2.32101	0.0381091	Down
TP05121	trehalose transport-related protein [Talaromyces cellulolyticus]	NA	NA	NA	236.519	9.48042	-4.64086	0.000231705	Down
TP05124	hypothetical protein TCE0_018r06210 [Talaromyces cellulolyticus]	NA	NA	NA	0.297548	29.9579	6.65367	0.00282673	Up
TP05128	mannitol dehydrogenase, putative [Talaromyces marneffei ATCC 18224]	NA	NA	NA	43.9804	100.81	1.1967	0.00073502	Up
TP05139	hypothetical protein TCE0_018r06189 [Talaromyces cellulolyticus]	NA	NA	GH2	65.2711	10.0314	-2.70192	1.49233e-14	Down
TP05142	glutathione S-transferase [Talaromyces cellulolyticus]	NA	NA	NA	11.6839	0.598746	-4.28644	0.000218748	Down
TP05143	hypothetical protein TCE0_018f06183 [Talaromyces cellulolyticus]	IPR001138:Fungal transcriptional regulatory protein; N-terminal	NA	NA	185.654	76.2647	-1.28353	5.47205e-17	Down
TP05147	short-chain dehydrogenase [Talaromyces cellulolyticus]	NA	NA	NA	392523	235.361	-10.7037	3.27067e-111	Down
TP05148	hypothetical protein TCE0_018f06174 [Talaromyces cellulolyticus]	NA	NA	NA	632.646	117.365	-2.43039	3.37476e-23	Down
TP05150	hypothetical protein TCE0_018r06172 [Talaromyces cellulolyticus]	NA	NA	NA	354.492	4.02316	-6.46128	1.49348e-10	Down
TP05151	hypothetical protein TCE0_018f06170 [Talaromyces cellulolyticus]	NA	NA	NA	629.334	224.772	-1.48536	5.32785e-10	Down
TP05152	hypothetical protein TCE0_018r06168 [Talaromyces cellulolyticus]	IPR001138:Fungal transcriptional regulatory protein; N-terminal; IPR007219:Fungal specific transcription factor	NA	NA	0.67661	32.7156	5.59551	0.0296122	Up
TP05159	hypothetical protein TCE0_018r06158 [Talaromyces cellulolyticus]	NA	NA	NA	24.2784	98.8836	2.02606	1.29601e-13	Up
TP05161	hypothetical protein TCE0_018f06155 [Talaromyces cellulolyticus]	NA	NA	NA	5.19715	21.0734	2.01963	0.00024442	Up
TP05165	amino acid transporter [Talaromyces cellulolyticus]	NA	NA	NA	0.463614	18.2422	5.29821	0.0397516	Up
TP05172	hypothetical protein TCE0_018r06137 [Talaromyces cellulolyticus]	NA	NA	NA	0.530403	6.72085	3.66348	0.0146776	Up
TP05174	hypothetical protein TCE0_018f06134 [Talaromyces cellulolyticus]	NA	NA	NA	73.9055	227.429	1.62166	8.20162e-09	Up
TP05180	hypothetical protein TCE0_018f06126 [Talaromyces cellulolyticus]	NA	NA	NA	910.308	7059.53	2.95515	1.7238e-06	Up
TP05181	iron-regulated transporter, putative [Talaromyces marneffei ATCC 18224]	NA	NA	NA	633.51	2116.28	1.74009	2.80153e-05	Up
TP05184	hypothetical protein TCE0_018f06119 [Talaromyces cellulolyticus]	NA	NA	NA	225.334	55.4603	-2.02254	6.79294e-30	Down
TP05191	glycosyl hydrolase family 30 protein [Talaromyces cellulolyticus]	NA	NA	GH30	25.7074	4.73472	-2.44083	0.00235344	Down
TP05193	hypothetical protein TCE0_018r06107 [Talaromyces cellulolyticus]	NA	NA	NA	228.121	494.768	1.11695	3.72301e-09	Up
TP05194	hypothetical protein TCE0_018r06105 [Talaromyces cellulolyticus]	NA	NA	GH55	34.9938	291.755	3.05959	3.66897e-50	Up
TP05196	lipid transfer protein [Talaromyces cellulolyticus]	NA	NA	NA	4.1256	227.388	5.78441	0.0281369	Up
TP05197	PAP2 domain protein [Talaromyces cellulolyticus]	NA	NA	NA	60.9928	193.189	1.6633	9.36538e-24	Up
TP05198	hypothetical protein CGLO_04961 [Colletotrichum gloeosporioides Cg-14]	NA	NA	NA	1540.75	3484.05	1.17713	0.0489869	Up
TP05200	RNA polymerase II mediator complex subunit [Talaromyces cellulolyticus]	NA	NA	NA	1.17014	67.2564	5.84492	0.0241855	Up
TP05201	ABC transporter [Talaromyces cellulolyticus]	NA	NA	NA	38536.4	60.7074	-9.31013	3.62627e-64	Down
TP05202	methionine aminopeptidase [Talaromyces cellulolyticus]	IPR011991:Winged helix repressor DNA-binding	NA	NA	2645.58	559.896	-2.24035	8.12475e-20	Down
TP05205	hypothetical protein TCE0_018f06087 [Talaromyces cellulolyticus]	NA	NA	NA	1075.9	2936.16	1.44839	0.00269665	Up
TP05206	hypothetical protein TCE0_018r06085 [Talaromyces cellulolyticus]	NA	NA	NA	238.847	80.6747	-1.5659	2.08267e-06	Down
TP05207	class V chitinase [Talaromyces cellulolyticus]	NA	NA	NA	40.011	4.87437	-3.03711	4.08718e-09	Down
TP05210	autophagy regulatory protein [Talaromyces cellulolyticus]	NA	NA	NA	693.455	247.352	-1.48724	6.07713e-05	Down
TP05214	hypothetical protein TCE0_018r06074 [Talaromyces cellulolyticus]	NA	NA	NA	19.3149	2.42536	-2.99345	0.0384095	Down
TP05219	hypothetical protein TCE0_018f06067 [Talaromyces cellulolyticus]	NA	NA	NA	1517.77	405.952	-1.90258	0.00346199	Down
TP05226	ubiquitin conjugating enzyme [Talaromyces cellulolyticus]	NA	NA	NA	88.5586	222.672	1.33022	4.52145e-07	Up
TP05235	transferase hexapeptide domain protein [Talaromyces marneffei ATCC 18224]	NA	NA	NA	23.756	68.4933	1.52767	8.92718e-06	Up
TP05236	conserved hypothetical protein [Talaromyces marneffei ATCC 18224]	IPR001138:Fungal transcriptional regulatory protein; N-terminal	NA	NA	12.6036	201.23	3.99694	5.12883e-10	Up
TP05238	magnesium dependent phosphatase [Talaromyces cellulolyticus]	NA	NA	NA	41.1852	129.822	1.65633	0.000588513	Up
TP05241	toxin biosynthesis ketoreductase [Talaromyces cellulolyticus]	NA	NA	NA	57.1588	16.0403	-1.83327	9.7743e-05	Down
TP05242	hypothetical protein TCE0_018f06038 [Talaromyces cellulolyticus]	NA	NA	NA	31.4343	2.22612	-3.81974	9.05244e-05	Down
TP05243	acetylhydrolase [Talaromyces cellulolyticus]	NA	NA	CE10	105.166	6.04402	-4.12101	1.52279e-13	Down
TP05247	GTP binding protein [Talaromyces cellulolyticus]	NA	NA	NA	26.6649	69.5203	1.38249	3.60698e-08	Up
TP05249	60S ribosomal protein [Talaromyces cellulolyticus]	NA	NA	NA	598.379	3275.87	2.45275	0.0202184	Up
TP05250	short-chain dehydrogenase [Talaromyces cellulolyticus]	NA	NA	NA	0.289617	228.165	9.62171	4.0944e-08	Up
TP05252	Gamma-glutamylputrescine oxidoreductase [Talaromyces marneffei PM1]	NA	NA	NA	499.812	154.909	-1.68996	0.00140263	Down
TP05256	hypothetical protein TCE0_018r06012 [Talaromyces cellulolyticus]	NA	NA	NA	43.8252	322.095	2.87765	5.03885e-06	Up
TP05257	50S ribosomal protein [Talaromyces cellulolyticus]	NA	NA	NA	130.949	319.343	1.2861	0.000191906	Up
TP05268	HIT domain protein [Talaromyces cellulolyticus]	NA	NA	NA	400.735	134.747	-1.57239	0.000562608	Down
TP05269	CRAL/TRIO domain protein [Talaromyces marneffei ATCC 18224]	NA	NA	NA	1770.97	517.494	-1.77493	5.12098e-29	Down
TP05272	hypothetical protein TCE0_018f05988 [Talaromyces cellulolyticus]	NA	NA	NA	19442	4497.95	-2.11184	0.000392147	Down
TP05275	calcineurin-like phosphoesterase [Aspergillus kawachii IFO 4308]	NA	NA	NA	8.62406	2.79091	-1.62763	0.027292	Down
TP05276	hypothetical protein TCE0_018r05984 [Talaromyces cellulolyticus]	NA	NA	NA	290.228	622.373	1.10059	6.89314e-09	Up
TP05281	hypothetical protein TCE0_018f05977 [Talaromyces cellulolyticus]	NA	NA	NA	43.636	177.721	2.02602	7.944e-19	Up
TP05283	mitogen-activated protein kinase [Talaromyces cellulolyticus]	NA	NA	NA	15.4152	852.948	5.79003	2.06721e-06	Up
TP05285	uroporphyrinogen-III synthase [Talaromyces cellulolyticus]	NA	NA	NA	2.24562	48.0297	4.41874	0.0129395	Up
TP05287	hypothetical protein TCE0_018r05962 [Talaromyces cellulolyticus]	NA	NA	NA	76.0218	8.93884	-3.08825	3.08566e-05	Down
TP05303	hypothetical protein TCE0_018r05949 [Talaromyces cellulolyticus]	NA	NA	NA	217.244	10.0992	-4.427	6.17032e-09	Down
TP05308	BolA domain protein [Talaromyces cellulolyticus]	NA	NA	NA	70.601	32.513	-1.11867	0.0151567	Down
TP05311	acetyl/propionyl CoA carboxylase beta subunit [Talaromyces cellulolyticus]	NA	NA	NA	1694.08	145.917	-3.53729	1.11521e-60	Down
TP05312	isovaleryl-CoA dehydrogenase, mitochondrial [Talaromyces cellulolyticus]	NA	NA	NA	3647.22	396.493	-3.20143	7.10885e-25	Down
TP05314	glycosyl hydrolase family 3 protein [Talaromyces cellulolyticus]	NA	Beta-D-xylosidase	GH3;AA5	37.1083	14.1324	-1.39274	0.0393096	Down
TP05318	3-methylcrotonyl-CoA carboxylase subunit alpha (MccA), putative [Talaromyces marneffei ATCC 18224]	NA	NA	NA	2881.89	251.913	-3.51602	4.03285e-27	Down
TP05322	NA	NA	NA	NA	40.597	4.90957	-3.0477	0.0238609	Down
TP05323	hypothetical protein TCE0_018r05911 [Talaromyces cellulolyticus]	NA	NA	NA	379.726	88.6084	-2.09945	6.24621e-06	Down
TP05324	hypothetical protein TCE0_018f05909 [Talaromyces cellulolyticus]	NA	NA	NA	40.6403	13.2308	-1.61901	0.0043166	Down
TP05326	hypothetical protein TCE0_018r05905 [Talaromyces cellulolyticus]	NA	NA	NA	65.8431	198.792	1.59415	0.0451257	Up
TP05327	Woronin body protein [Talaromyces cellulolyticus]	NA	NA	NA	24.2008	8120.63	8.3904	0.000129317	Up
TP05328	short-chain dehydrogenase [Talaromyces cellulolyticus]	NA	NA	NA	305.427	48.1187	-2.66616	3.17255e-06	Down
TP05331	hypothetical protein TCE0_018r05896 [Talaromyces cellulolyticus]	NA	NA	NA	204.334	67.5838	-1.59618	1.53533e-21	Down
TP05333	conserved hypothetical protein [Talaromyces marneffei ATCC 18224]	NA	NA	NA	24.9344	94.3047	1.91919	0.041785	Up
TP05334	hypothetical protein TCE0_018r05892 [Talaromyces cellulolyticus]	NA	NA	NA	169.911	350.696	1.04544	7.40067e-14	Up
TP05337	hypothetical protein TCE0_018r05886 [Talaromyces cellulolyticus]	NA	NA	NA	484.374	134.756	-1.84578	7.12003e-16	Down
TP05339	hypothetical protein TCE0_018f05883 [Talaromyces cellulolyticus]	NA	NA	CE10	16.5513	0.674177	-4.61767	0.00137332	Down
TP05350	hypothetical protein TCE0_018r05867 [Talaromyces cellulolyticus]	NA	NA	NA	0.621522	14.5588	4.54994	0.00907067	Up
TP05351	hypothetical protein TCE0_018r05866 [Talaromyces cellulolyticus]	NA	NA	NA	71.4197	2.58622	-4.7874	0.000220068	Down
TP05352	hypothetical protein TCE0_018r05863 [Talaromyces cellulolyticus]	NA	NA	NA	36.0758	4.77004	-2.91896	3.68996e-05	Down
TP05353	predicted protein [Aspergillus terreus NIH2624]	NA	NA	NA	4.7373	0.825992	-2.51986	0.034844	Down
TP05354	catechol dioxygenase, putative [Talaromyces stipitatus ATCC 10500]	NA	NA	NA	203.029	2.59497	-6.28982	2.89177e-13	Down
TP05355	hypothetical protein TCE0_018r05861 [Talaromyces cellulolyticus]	NA	NA	NA	22.2866	8.81521	-1.33811	0.0458323	Down
TP05359	dihydrosphingosine phosphate lyase [Talaromyces cellulolyticus]	NA	NA	NA	5.26153	20.1595	1.9379	0.00241727	Up
TP05364	hypothetical protein S7711_00121 [Stachybotrys chartarum IBT 7711]	NA	NA	NA	0.13728	4.17247	4.92571	0.0381533	Up
TP05365	hypothetical protein TCE0_018f05844 [Talaromyces cellulolyticus]	NA	NA	AA3;AA8	4.89767	91.7777	4.22797	1.10462e-14	Up
TP05374	hypothetical protein TCE0_018f05835 [Talaromyces cellulolyticus]	NA	Beta-glucosidase	GH1	55.1562	2.66483	-4.37141	3.30151e-13	Down
TP05375	hypothetical protein V499_08009 [Pseudogymnoascus pannorum VKM F-103]	NA	NA	NA	59.5687	2.89433	-4.36325	9.78701e-15	Down
TP05377	RTA1 domain protein [Talaromyces cellulolyticus]	NA	NA	NA	0.942463	9.00395	3.25605	0.00558306	Up
TP05379	Probable transposable element [Penicillium roqueforti FM164]	NA	NA	NA	114.37	51.7517	-1.14403	0.00101601	Down
TP05386	hypothetical protein TCE0_018f05822 [Talaromyces cellulolyticus]	NA	NA	GH17	9.42085	447.511	5.56992	0.0367647	Up
TP05389	hypothetical protein TCE0_018f05818 [Talaromyces cellulolyticus]	NA	NA	NA	1325.16	595.326	-1.15441	0.00703023	Down
TP05391	Palmitoyltransferase pfa5 [Talaromyces marneffei PM1]	IPR001594:Zinc finger; DHHC-type	NA	NA	327.124	136.675	-1.25908	9.22054e-05	Down
TP05393	dsDNA-dependent ATPase Rad54, putative [Talaromyces marneffei ATCC 18224]	NA	NA	NA	1.25949	73.5653	5.86811	0.0238609	Up
TP05395	conserved hypothetical protein [Talaromyces marneffei ATCC 18224]	NA	NA	NA	98.5637	46.9604	-1.06961	1.41989e-05	Down
TP05399	trehalose-phosphate synthase/phosphatase complex subunit Tps1, putative [Talaromyces marneffei ATCC 18224]	NA	NA	GT20	8.2132	417.37	5.66724	0.0326585	Up
TP05408	glutathione S-transferase [Talaromyces cellulolyticus]	NA	NA	NA	68.2398	27.5223	-1.31001	2.65566e-06	Down
TP05409	hypothetical protein TCE0_018f05794 [Talaromyces cellulolyticus]	NA	NA	NA	0.435681	16.4879	5.24199	0.042025	Up
TP05414	hypothetical protein TCE0_018r05778 [Talaromyces cellulolyticus]	NA	NA	NA	0.24485	22.0917	6.49546	0.00324251	Up
TP05415	hypothetical protein TCE0_018f05776 [Talaromyces cellulolyticus]	NA	NA	NA	1122.86	531.855	-1.07808	0.00144577	Down
TP05418	ankyrin repeat-containing protein [Talaromyces cellulolyticus]	NA	NA	NA	2.6416	31.4559	3.57385	1.38454e-07	Up
TP05423	transcription factor [Talaromyces cellulolyticus]	NA	NA	NA	91.0926	219.993	1.27205	0.0107597	Up
TP05426	hypothetical protein TCE0_018r05762 [Talaromyces cellulolyticus]	NA	NA	NA	306.306	949.601	1.63235	1.69508e-06	Up
TP05427	cytochrome c oxidase assembly protein [Talaromyces cellulolyticus]	NA	NA	NA	1.15758	63.321	5.77351	0.0260292	Up
TP05434	hypothetical protein TCE0_018f05750 [Talaromyces cellulolyticus]	NA	NA	NA	27.3611	170.656	2.64089	3.96226e-05	Up
TP05438	hypothetical protein TCE0_018r05742 [Talaromyces cellulolyticus]	NA	NA	NA	2354.54	1155.9	-1.02642	0.0197079	Down
TP05442	Prb1 homolog [Talaromyces cellulolyticus]	NA	NA	NA	21259.7	10148	-1.06693	0.011126	Down
TP05445	Cu, Zn superoxide dismutase [Talaromyces cellulolyticus]	NA	NA	NA	10790.7	3937.98	-1.45426	0.0170346	Down
TP05448	ubiquitin conjugating enzyme [Talaromyces cellulolyticus]	NA	NA	NA	518.824	182.498	-1.50736	2.56338e-05	Down
TP05451	oxidoreductase [Talaromyces cellulolyticus]	NA	NA	NA	188.46	14.4214	-3.70797	0.000267739	Down
TP05453	hypothetical protein TCE0_018f05716 [Talaromyces cellulolyticus]	NA	NA	NA	28.3153	73.7688	1.38143	2.69489e-08	Up
TP05462	hypothetical protein TCE0_018f05703 [Talaromyces cellulolyticus]	NA	NA	NA	474.468	3859.2	3.02392	8.74669e-11	Up
TP05465	WD repeat protein [Talaromyces cellulolyticus]	NA	NA	NA	1310.22	625.504	-1.06672	6.11649e-07	Down
TP05467	hypothetical protein TCE0_018r05694 [Talaromyces cellulolyticus]	NA	NA	NA	0.198495	13.4224	6.0794	0.00651262	Up
TP05474	hypothetical protein TCE0_018f05684 [Talaromyces cellulolyticus]	NA	NA	NA	0.909098	49.2084	5.75832	0.0255943	Up
TP05476	hypothetical protein TCE0_018r05681 [Talaromyces cellulolyticus]	NA	NA	NA	2981.16	372.533	-3.00043	2.89316e-23	Down
TP05477	hypothetical protein TCE0_018f05679 [Talaromyces cellulolyticus]	NA	NA	NA	0.564209	24.9787	5.46833	0.0332831	Up
TP05482	hypothetical protein TCE0_018f05673 [Talaromyces cellulolyticus]	NA	NA	NA	183.053	426.777	1.22122	2.57603e-13	Up
TP05485	septin [Talaromyces cellulolyticus]	NA	NA	NA	411.847	3184.92	2.95108	1.76387e-06	Up
TP05489	hypothetical protein TCE0_018r05663 [Talaromyces cellulolyticus]	NA	NA	NA	1.12084	64.0564	5.83669	0.024281	Up
TP05495	sugar transporter [Talaromyces cellulolyticus]	NA	NA	NA	49.2253	19.1681	-1.36069	0.00172953	Down
TP05497	hypothetical protein SPBR_00207 [Sporothrix brasiliensis 5110]	IPR001138:Fungal transcriptional regulatory protein; N-terminal; IPR007219:Fungal specific transcription factor	NA	NA	0.937175	35.5114	5.24382	0.00909532	Up
TP05502	hypothetical protein TCE0_018f05642 [Talaromyces cellulolyticus]	NA	NA	NA	54.0229	112.828	1.06248	2.74271e-05	Up
TP05506	hypothetical protein TCE0_018f05634 [Talaromyces cellulolyticus]	NA	NA	NA	1.32052	78.037	5.88498	0.0236057	Up
TP05507	Myosin type-2 heavy chain 1 [Talaromyces marneffei PM1]	NA	NA	NA	0.504872	308.877	9.2569	2.14737e-06	Up
TP05510	hypothetical protein TCE0_018r05626 [Talaromyces cellulolyticus]	NA	NA	NA	0.751529	37.4447	5.63879	0.0285991	Up
TP05513	hypothetical protein TCE0_018r05621 [Talaromyces cellulolyticus]	NA	NA	NA	271.407	593.523	1.12885	1.92048e-06	Up
TP05514	hypothetical protein TCE0_018f05619 [Talaromyces cellulolyticus]	NA	NA	NA	70.3473	237.438	1.75498	1.35519e-08	Up
TP05519	hypothetical protein TCE0_018f05613 [Talaromyces cellulolyticus]	NA	NA	GH47	928.127	256.221	-1.85694	1.4507e-32	Down
TP05520	hypothetical protein TCE0_018f05610 [Talaromyces cellulolyticus]	NA	NA	NA	15780.1	10.9088	-10.4984	1.32628e-156	Down
TP05521	hypothetical protein TCE0_018r05608 [Talaromyces cellulolyticus]	NA	NA	NA	1844.7	17.951	-6.68318	6.23562e-174	Down
TP05522	monocarboxylate permease, putative [Talaromyces marneffei ATCC 18224]	NA	NA	NA	1184.96	1.4419	-9.68265	1.45104e-50	Down
TP05523	2,4-dichlorophenol 6-monooxygenase, putative [Talaromyces marneffei ATCC 18224]	NA	NA	NA	1577.54	2.53379	-9.28217	5.26704e-50	Down
TP05524	hypothetical protein TCE0_018f05603 [Talaromyces cellulolyticus]	NA	NA	NA	19230.8	19.6438	-9.93513	6.36541e-106	Down
TP05525	hypothetical protein TCE0_018r05602 [Talaromyces cellulolyticus]	NA	NA	NA	2978.29	3.59177	-9.69557	1.6421e-37	Down
TP05527	short-chain dehydrogenase [Talaromyces cellulolyticus]	NA	NA	NA	10017.2	11.1045	-9.81711	0	Down
TP05528	conserved hypothetical protein [Talaromyces marneffei ATCC 18224]	NA	NA	NA	11871.8	11.9037	-9.96192	3.59311e-303	Down
TP05529	hypothetical protein TCE0_018f05596 [Talaromyces cellulolyticus]	NA	NA	NA	39240.3	28.8913	-10.4075	0	Down
TP05530	hypothetical protein TCE0_018r05594 [Talaromyces cellulolyticus]	NA	NA	NA	35928.6	53.328	-9.39603	0	Down
TP05533	MAP kinase [Talaromyces cellulolyticus]	NA	NA	NA	284.87	694.27	1.28519	0.0472518	Up
TP05539	hypothetical protein TCE0_018f05579 [Talaromyces cellulolyticus]	NA	NA	NA	38.319	3260.6	6.41094	3.38635e-06	Up
TP05540	NA	NA	NA	NA	1.57871	20.5426	3.7018	0.0233024	Up
TP05542	hypothetical protein TCE0_018r05576 [Talaromyces cellulolyticus]	NA	NA	NA	1.18134	68.2735	5.85283	0.0240288	Up
TP05548	succinyl-CoA:3-ketoacid-CoA transferase [Talaromyces cellulolyticus]	NA	NA	NA	6000.6	632.21	-3.24663	1.70145e-07	Down
TP05552	snoRNP protein (gar1), putative [Talaromyces marneffei ATCC 18224]	NA	NA	NA	185.303	825.386	2.15518	0.00656818	Up
TP05562	hypothetical protein TCE0_018r05546 [Talaromyces cellulolyticus]	NA	NA	NA	1086.33	365.883	-1.57001	3.30151e-13	Down
TP05568	short chain dehydrogenase/reductase family [Talaromyces marneffei ATCC 18224]	NA	NA	NA	477.499	224.578	-1.08828	0.00967202	Down
TP05569	alpha,alpha-trehalase [Talaromyces cellulolyticus]	NA	NA	GH37	0.315734	225.389	9.47949	1.36036e-07	Up
TP05570	isocitrate lyase [Talaromyces cellulolyticus]	NA	NA	NA	2766.91	429.263	-2.68834	3.29939e-05	Down
TP05571	hypothetical protein TCE0_018f05533 [Talaromyces cellulolyticus]	IPR001138:Fungal transcriptional regulatory protein; N-terminal; IPR007219:Fungal specific transcription factor	NA	NA	82.5459	11.4902	-2.8448	3.83648e-16	Down
TP05574	hypothetical protein TCE0_018r05528 [Talaromyces cellulolyticus]	NA	NA	NA	25.396	8.42597	-1.59168	0.0226985	Down
TP05575	hypothetical protein TCE0_018r05527 [Talaromyces cellulolyticus]	NA	NA	NA	136.056	9.39238	-3.85657	2.16015e-17	Down
TP05578	conserved hypothetical protein [Talaromyces marneffei ATCC 18224]	NA	NA	NA	0.571544	24.1342	5.40007	0.0365906	Up
TP05585	hypothetical protein TCE0_018r05512 [Talaromyces cellulolyticus]	NA	NA	NA	11.9437	2.13854	-2.48156	0.0197605	Down
TP05586	hypothetical protein TCE0_018r05510 [Talaromyces cellulolyticus]	NA	NA	NA	395.843	1498.02	1.92006	3.30761e-06	Up
TP05587	hypothetical protein TCE0_018f05508 [Talaromyces cellulolyticus]	NA	NA	NA	70.5671	194.396	1.46193	1.59951e-15	Up
TP05590	hypothetical protein TCE0_018f05503 [Talaromyces cellulolyticus]	NA	NA	NA	221.29	555.558	1.328	0.000214861	Up
TP05592	actin-like protein [Talaromyces cellulolyticus]	NA	NA	NA	0.265053	171.71	9.33948	1.11002e-07	Up
TP05595	hypothetical protein TCE0_018r05499, partial [Talaromyces cellulolyticus]	IPR001878:Zinc finger; CCHC-type	NA	NA	0.450945	17.4557	5.2746	0.0406319	Up
TP05599	hypothetical protein TCE0_018r05492 [Talaromyces cellulolyticus]	NA	NA	NA	0.377123	99.5071	8.04362	8.4493e-05	Up
TP05606	hypothetical protein TCE0_022f06767 [Talaromyces cellulolyticus]	NA	NA	NA	15.5788	52.8846	1.76327	0.00352754	Up
TP05607	hypothetical protein TCE0_018r05480 [Talaromyces cellulolyticus]	NA	NA	NA	144.374	896.623	2.63469	1.46579e-22	Up
TP05610	AMID-like mitochondrial oxidoreductase [Talaromyces cellulolyticus]	NA	NA	NA	6427.95	359.981	-4.15837	1.8588e-43	Down
TP05611	sugar transporter [Talaromyces cellulolyticus]	NA	NA	NA	93.4071	6.30139	-3.88979	1.45814e-13	Down
TP05614	hypothetical protein TCE0_018f05469 [Talaromyces cellulolyticus]	NA	NA	NA	56.6484	23.8992	-1.24507	0.00379239	Down
TP05615	hypothetical protein TCE0_018f05468 [Talaromyces cellulolyticus]	NA	NA	GH127	2484.17	758.266	-1.71199	4.1086e-07	Down
TP05619	conserved hypothetical protein [Aspergillus flavus NRRL3357]	IPR001138:Fungal transcriptional regulatory protein; N-terminal; IPR007219:Fungal specific transcription factor	NA	NA	0.428891	16.0616	5.22686	0.0427318	Up
TP05624	nicotinamide nucleotide transhydrogenase, putative [Talaromyces marneffei ATCC 18224]	NA	NA	NA	2111.73	21.5573	-6.61411	1.36935e-06	Down
TP05632	clbR like protein [Talaromyces cellulolyticus]	IPR001138:Fungal transcriptional regulatory protein; N-terminal; IPR007219:Fungal specific transcription factor	NA	NA	122.352	297.775	1.28319	0.0202184	Up
TP05637	protein phosphatase subunit [Talaromyces cellulolyticus]	NA	NA	NA	5.89477	321.235	5.76805	0.0289613	Up
TP05641	DNA replication licensing factor Mcm5, putative [Talaromyces marneffei ATCC 18224]	NA	NA	NA	86.7099	321.385	1.89003	0.00944446	Up
TP05647	zinc-binding oxidoreductase [Talaromyces cellulolyticus]	NA	NA	NA	98.7795	40.1387	-1.29922	0.000957129	Down
TP05648	Erg20 homolog [Talaromyces cellulolyticus]	NA	NA	NA	114.466	841.538	2.87811	0.000189138	Up
TP05653	U2 snRNP-associated protein [Talaromyces cellulolyticus]	NA	NA	NA	18.1671	75.6691	2.05838	2.78094e-05	Up
TP05655	eukaryotic translation initiation factor eIF-4A subunit, putative [Talaromyces marneffei ATCC 18224]	NA	NA	NA	4.55153	258.796	5.82932	0.0268319	Up
TP05657	hypothetical protein TCE0_018f05406 [Talaromyces cellulolyticus]	NA	NA	NA	8.02076	1.10818	-2.85555	0.0198998	Down
TP05658	hypothetical protein TCE0_018f05405 [Talaromyces cellulolyticus]	NA	NA	NA	259.973	45.0739	-2.528	3.05408e-06	Down
TP05659	hypothetical protein TCE0_018f05404 [Talaromyces cellulolyticus]	NA	NA	NA	13.8561	0.12989	-6.73708	0.0014587	Down
TP05662	conserved hypothetical protein [Talaromyces stipitatus ATCC 10500]	NA	NA	NA	11.8309	0.427314	-4.79112	0.00888758	Down
TP05663	hypothetical protein TCE0_018r05396 [Talaromyces cellulolyticus]	NA	NA	NA	100.908	26.883	-1.90828	0.000259542	Down
TP05674	serpin [Talaromyces cellulolyticus]	NA	NA	NA	15.672	2.23165	-2.81201	0.0165249	Down
TP05675	hypothetical protein TCE0_018f05383 [Talaromyces cellulolyticus]	NA	NA	NA	98.7	20.5469	-2.26413	3.86088e-05	Down
TP05686	conserved hypothetical protein [Talaromyces stipitatus ATCC 10500]	NA	NA	NA	0.830069	42.1119	5.66485	0.0282004	Up
TP05692	hypothetical protein TCE0_018f05358 [Talaromyces cellulolyticus]	NA	NA	NA	30.907	14.285	-1.11343	0.0283762	Down
TP05693	mitochondrial import inner membrane translocase subunit [Talaromyces cellulolyticus]	NA	NA	NA	42.0188	140.524	1.74171	0.00126998	Up
TP05695	hypothetical protein TCE0_018f05353 [Talaromyces cellulolyticus]	NA	NA	NA	114.38	414.805	1.85861	3.27964e-06	Up
TP05698	NAD dependent epimerase/dehydratase family protein [Talaromyces marneffei ATCC 18224]	NA	NA	NA	23.054	165.331	2.84226	0.0254641	Up
TP05706	hypothetical protein TCE0_018r05338 [Talaromyces cellulolyticus]	NA	NA	NA	1446	545.695	-1.4059	0.000515421	Down
TP05708	clathrin-coated vesicle protein [Talaromyces cellulolyticus]	NA	NA	NA	123.312	251.143	1.0262	0.0218266	Up
TP05715	glutamate-tRNA ligase [Talaromyces cellulolyticus]	NA	NA	NA	128.617	53.1159	-1.27586	1.84021e-05	Down
TP05716	hypothetical protein TCE0_018f05320 [Talaromyces cellulolyticus]	NA	NA	CE10	59.9656	0.401973	-7.22089	5.4948e-08	Down
TP05717	NA	NA	NA	NA	408.682	30.3714	-3.75019	3.17196e-08	Down
TP05718	hypothetical protein TCE0_018r05318 [Talaromyces cellulolyticus]	NA	Unsaturated rhamnogalacturonyl hydrolase	GH105	372.237	96.3161	-1.95037	0.00999048	Down
TP05719	conserved hypothetical protein [Talaromyces stipitatus ATCC 10500]	NA	NA	NA	4654.56	589.753	-2.98046	3.78529e-10	Down
TP05720	U1 snRNP complex component [Talaromyces cellulolyticus]	NA	NA	NA	1.31373	77.5669	5.8837	0.0236195	Up
TP05721	Flc2 homolog [Talaromyces cellulolyticus]	NA	NA	NA	1379.76	595.885	-1.21131	2.48601e-08	Down
TP05728	adenylate cyclase [Talaromyces cellulolyticus]	NA	NA	NA	88.3031	548.754	2.63562	5.84846e-08	Up
TP05730	hypothetical protein TCE0_018r05303 [Talaromyces cellulolyticus]	NA	NA	NA	0.934326	50.541	5.75738	0.0257364	Up
TP05731	hypothetical protein TCE0_018f05301 [Talaromyces cellulolyticus]	NA	NA	NA	872.291	337.8	-1.36864	1.56789e-12	Down
TP05733	regulatory protein [Talaromyces cellulolyticus]	NA	NA	NA	89.3272	39.0873	-1.1924	0.00759815	Down
TP05734	hypothetical protein TCE0_018r05297 [Talaromyces cellulolyticus]	NA	NA	NA	758.351	320.005	-1.24477	1.18923e-06	Down
TP05735	hypothetical protein TCE0_018r05295 [Talaromyces cellulolyticus]	NA	NA	NA	7.00519	365.478	5.70522	0.0313088	Up
TP05736	endosomal cargo receptor [Talaromyces cellulolyticus]	NA	NA	NA	218.142	586.103	1.42589	0.000400402	Up
TP05739	hypothetical protein TCE0_018f05288 [Talaromyces cellulolyticus]	NA	NA	NA	121.229	506.152	2.06183	0.00201259	Up
TP05740	conserved hypothetical protein [Talaromyces marneffei ATCC 18224]	NA	NA	NA	4.04418	71.8868	4.15181	6.31169e-07	Up
TP05744	hypothetical protein TCE0_018r05283 [Talaromyces cellulolyticus]	NA	NA	AA11	16.3371	58.0395	1.82888	0.00112731	Up
TP05745	60S ribosomal protein L4 [Talaromyces stipitatus ATCC 10500]	NA	NA	NA	812.228	4019.94	2.30722	0.0300436	Up
TP05746	C6 transcription factor, putative [Talaromyces marneffei ATCC 18224]	IPR001138:Fungal transcriptional regulatory protein; N-terminal	NA	NA	80.8457	0.173811	-8.86151	1.77323e-06	Down
TP05751	hypothetical protein TCE0_018f05273 [Talaromyces cellulolyticus]	NA	NA	NA	1.15827	65.9791	5.83197	0.0245161	Up
TP05753	G-protein complex beta subunit CpcB [Talaromyces stipitatus ATCC 10500]	NA	NA	NA	486.626	2913.22	2.58173	0.00869692	Up
TP05755	NA	NA	NA	NA	0.451894	17.513	5.2763	0.0405855	Up
TP05757	conserved hypothetical protein [Talaromyces marneffei ATCC 18224]	IPR001138:Fungal transcriptional regulatory protein; N-terminal	NA	NA	235.586	115.603	-1.02707	9.09506e-06	Down
TP05758	hypothetical protein TCE0_018f05264 [Talaromyces cellulolyticus]	NA	NA	NA	1583.16	328.494	-2.26887	4.03352e-10	Down
TP05760	Trp5 homolog [Talaromyces cellulolyticus]	NA	NA	NA	70.9447	11.0829	-2.67837	7.69189e-09	Down
TP05761	hypothetical protein TCE0_018r05260 [Talaromyces cellulolyticus]	NA	NA	NA	8.14986	2.34326	-1.79826	0.0271419	Down
TP05762	hypothetical protein TCE0_018r05258 [Talaromyces cellulolyticus]	NA	NA	NA	490.604	222.358	-1.14167	0.000817129	Down
TP05764	vacuolar glutathione S-conjugate transporter [Talaromyces cellulolyticus]	NA	NA	NA	0.975835	53.727	5.78287	0.0251979	Up
TP05766	septin [Talaromyces marneffei ATCC 18224]	NA	NA	NA	289.884	2161.8	2.89869	2.8273e-08	Up
TP05777	hypothetical protein TCE0_018r05234 [Talaromyces cellulolyticus]	NA	NA	NA	76.4107	161.755	1.08197	1.42946e-05	Up
TP05781	thymidylate kinase [Talaromyces cellulolyticus]	NA	NA	NA	114.143	247.525	1.11674	0.0193546	Up
TP05782	hypothetical protein TCE0_018r05224 [Talaromyces cellulolyticus]	NA	NA	NA	68.0035	173.262	1.34927	4.22324e-09	Up
TP05784	conserved hypothetical protein [Talaromyces marneffei ATCC 18224]	NA	NA	NA	1.62686	96.0529	5.88367	0.0240288	Up
TP05787	PQ-loop repeat protein [Talaromyces cellulolyticus]	NA	NA	NA	1.17733	68.1229	5.85455	0.0239977	Up
TP05792	hypothetical protein TCE0_018r05208 [Talaromyces cellulolyticus]	NA	NA	NA	1286.45	628.202	-1.0341	5.25801e-16	Down
TP05793	short-chain dehydrogenase [Talaromyces cellulolyticus]	NA	NA	NA	9.32869	148.118	3.98893	0.00243465	Up
TP05808	hypothetical protein TCE0_018r05189 [Talaromyces cellulolyticus]	NA	NA	NA	95.2312	216.484	1.18475	0.0447773	Up
TP05810	microsomal signal peptidase subunit [Talaromyces cellulolyticus]	NA	NA	NA	110.873	308.458	1.47617	1.58978e-05	Up
TP05812	ubiquitin hydrolase, putative [Talaromyces marneffei ATCC 18224]	NA	NA	NA	0.688711	521.271	9.56392	1.40967e-06	Up
TP05815	hypothetical protein TCE0_018r05180 [Talaromyces cellulolyticus]	NA	NA	NA	59.4982	25.8232	-1.20418	0.0295839	Down
TP05816	endosomal cargo receptor [Talaromyces cellulolyticus]	NA	NA	NA	528.872	1578.22	1.57731	0.00829716	Up
TP05821	hypothetical protein TSTA_117220 [Talaromyces stipitatus ATCC 10500]	NA	NA	NA	4.4408	0.0993279	-5.48248	0.0195358	Down
TP05822	C6 finger domain protein, putative [Talaromyces stipitatus ATCC 10500]	IPR001138:Fungal transcriptional regulatory protein; N-terminal; IPR007219:Fungal specific transcription factor	NA	NA	61.8421	29.8265	-1.05199	0.000937841	Down
TP05825	hypothetical protein TCE0_018r05165 [Talaromyces cellulolyticus]	NA	NA	NA	42.8377	6.94679	-2.62446	2.28836e-05	Down
TP05831	hypothetical protein TCE0_018f05156 [Talaromyces cellulolyticus]	NA	NA	NA	3856.17	158.517	-4.60446	3.47237e-10	Down
TP05840	plasma membrane H(+)ATPase, putative [Talaromyces marneffei ATCC 18224]	NA	NA	NA	20.0488	1.62978	-3.62076	0.0203206	Down
TP05841	paraoxonase [Talaromyces cellulolyticus]	NA	NA	NA	44.9894	15.4278	-1.54406	0.0149774	Down
TP05842	hypothetical protein TCE0_018f05136 [Talaromyces cellulolyticus]	NA	NA	NA	0.826728	42.1007	5.67029	0.0280089	Up
TP05845	hypothetical protein TCE0_018f05130 [Talaromyces cellulolyticus]	NA	NA	NA	1.96223	70.3928	5.16486	0.00119984	Up
TP05848	hypothetical protein TCE0_018f05125 [Talaromyces cellulolyticus]	NA	NA	NA	181.487	363.177	1.00081	0.0161404	Up
TP05850	mitochondrial export translocase [Talaromyces cellulolyticus]	NA	NA	NA	0.369506	455.183	10.2666	4.97574e-09	Up
TP05851	C6 transcription factor [Talaromyces cellulolyticus]	IPR001138:Fungal transcriptional regulatory protein; N-terminal; IPR007219:Fungal specific transcription factor	NA	NA	877.292	238.495	-1.8791	5.42639e-06	Down
TP05853	hypothetical protein TCE0_018r05117 [Talaromyces cellulolyticus]	NA	NA	NA	34.1393	7.17167	-2.25105	7.14499e-05	Down
TP05855	hypothetical protein TCE0_018r05113 [Talaromyces cellulolyticus]	NA	NA	NA	27.0776	7.44605	-1.86255	0.000150219	Down
TP05859	hypothetical protein TCE0_018r05108 [Talaromyces cellulolyticus]	NA	NA	NA	111.357	542.791	2.2852	0.00759644	Up
TP05860	hypothetical protein TCE0_018f05106 [Talaromyces cellulolyticus]	NA	NA	NA	84.5075	781.712	3.20949	1.48865e-16	Up
TP05863	hypothetical protein TCE0_018f05100 [Talaromyces cellulolyticus]	NA	NA	NA	2.74459	166.71	5.92461	0.023886	Up
TP05864	hypothetical protein TCE0_018f05099 [Talaromyces cellulolyticus]	NA	NA	AA3;AA8	306.328	50.1892	-2.60963	6.35144e-20	Down
TP05866	chromatin assembly factor 1 subunit A, putative [Talaromyces marneffei ATCC 18224]	NA	NA	NA	51.0708	112.231	1.1359	0.000285263	Up
TP05871	Cystinosin/ERS1p repeat [Penicillium roqueforti FM164]	NA	NA	NA	6.73002	24.6273	1.87157	0.0290272	Up
TP05873	hypothetical protein TCE0_018r05087 [Talaromyces cellulolyticus]	NA	NA	NA	13.1857	33.212	1.33273	0.00791918	Up
TP05874	ankyrin repeat-containing protein [Talaromyces cellulolyticus]	NA	NA	NA	45.3879	167.971	1.88783	5.99722e-07	Up
TP05876	hypothetical protein TCE0_018f05084 [Talaromyces cellulolyticus]	NA	NA	NA	32.941	1.88717	-4.12559	0.00214447	Down
TP05877	aldo-keto reductase [Talaromyces cellulolyticus]	IPR001138:Fungal transcriptional regulatory protein; N-terminal	NA	NA	88.5421	24.2179	-1.87029	2.46776e-14	Down
TP05883	class III chitinase ChiA1 [Aspergillus fumigatus A1163]	NA	NA	GH18	367.643	5616.98	3.93342	1.86238e-22	Up
TP05885	spindle pole body associated protein [Talaromyces cellulolyticus]	NA	NA	NA	87.2855	194.088	1.15289	1.84687e-05	Up
TP05888	monooxygenase [Talaromyces cellulolyticus]	NA	NA	NA	1.35367	6.84113	2.33736	0.0403112	Up
TP05889	hypothetical protein TCE0_018r05065 [Talaromyces cellulolyticus]	IPR001138:Fungal transcriptional regulatory protein; N-terminal	NA	NA	11.5036	28.5298	1.31038	0.0462697	Up
TP05891	hypothetical protein TCE0_018r05064 [Talaromyces cellulolyticus]	NA	NA	NA	1285.59	505.581	-1.34642	0.000651535	Down
TP05893	DUF1665 domain protein [Talaromyces cellulolyticus]	NA	NA	NA	30.8605	77.9831	1.3374	0.0215957	Up
TP05896	hypothetical protein TCE0_018f05053 [Talaromyces cellulolyticus]	NA	NA	NA	3234.97	404.741	-2.99868	1.77587e-11	Down
TP05897	conidial hydrophobin [Talaromyces cellulolyticus]	NA	NA	NA	6.58113	0.602551	-3.44918	0.0126763	Down
TP05899	NA	NA	NA	NA	7.28085	16.0272	1.13834	0.040627	Up
TP05901	conserved hypothetical protein [Talaromyces stipitatus ATCC 10500]	NA	NA	NA	55.168	21.5193	-1.3582	5.58328e-07	Down
TP05904	ankyrin repeat protein [Talaromyces cellulolyticus]	NA	NA	NA	0.518146	21.8046	5.39513	0.0359245	Up
TP05905	hypothetical protein TCE0_018f05043 [Talaromyces cellulolyticus]	NA	NA	GT21	1640.85	359.212	-2.19153	3.68239e-09	Down
TP05907	hypothetical protein TCE0_018f05039 [Talaromyces cellulolyticus]	NA	NA	NA	169.421	890.645	2.39424	3.18883e-19	Up
TP05910	hypothetical protein TCE0_018f05035 [Talaromyces cellulolyticus]	NA	NA	NA	3.48952	205.61	5.88074	0.0251454	Up
TP05911	conserved hypothetical protein [Talaromyces marneffei ATCC 18224]	NA	NA	NA	55.1381	147.16	1.41626	0.00202282	Up
TP05913	hypothetical protein TCE0_018f05031 [Talaromyces cellulolyticus]	NA	NA	NA	190.963	779.583	2.02941	7.62872e-19	Up
TP05914	mitochondrial 54S ribosomal protein IMG1 [Talaromyces marneffei ATCC 18224]	NA	NA	NA	144.906	539.035	1.89526	1.63925e-06	Up
TP05918	hypothetical protein TCE0_018r05024 [Talaromyces cellulolyticus]	IPR004827:Basic-leucine zipper (bZIP) transcription factor	NA	NA	1001.69	398.633	-1.32931	0.00161184	Down
TP05920	RNase III domain protein [Talaromyces cellulolyticus]	NA	NA	NA	100.166	225.428	1.17028	0.00305027	Up
TP05921	AP-1 adaptor complex subunit [Talaromyces cellulolyticus]	NA	NA	NA	407.88	838.294	1.03931	3.52918e-05	Up
TP05922	molybdopterin biosynthesis protein [Talaromyces cellulolyticus]	NA	NA	NA	220.122	14.3121	-3.94299	8.49632e-13	Down
TP05923	hypothetical protein TCE0_018f05017 [Talaromyces cellulolyticus]	NA	NA	NA	101.99	7.5204	-3.76147	1.1674e-13	Down
TP05924	hypothetical protein A1O5_01683 [Cladophialophora psammophila CBS 110553]	NA	NA	GH39	83.2778	37.8763	-1.13664	0.00873494	Down
TP05926	hypothetical protein TCE0_018r05010 [Talaromyces cellulolyticus]	NA	NA	NA	0.140841	4.59882	5.02912	0.0333708	Up
TP05928	hypothetical protein TSTA_059820 [Talaromyces stipitatus ATCC 10500]	NA	NA	NA	12.5092	155.015	3.63134	1.25076e-11	Up
TP05935	hypothetical protein TCE0_018f04999 [Talaromyces cellulolyticus]	NA	NA	NA	27.7604	65.1493	1.23072	0.0030487	Up
TP05936	hypothetical protein TCE0_018r04997 [Talaromyces cellulolyticus]	NA	NA	NA	955.812	420.13	-1.18589	7.81173e-08	Down
TP05937	PQ loop repeat protein [Talaromyces marneffei ATCC 18224]	NA	NA	NA	0.85774	45.1878	5.71925	0.0265984	Up
TP05939	lanosterol synthase [Talaromyces cellulolyticus]	NA	NA	PL10	379.006	938.37	1.30794	2.32148e-07	Up
TP05942	conserved hypothetical protein [Talaromyces stipitatus ATCC 10500]	NA	NA	NA	24.6358	59.9789	1.2837	0.00502375	Up
TP05943	50S ribosomal protein [Talaromyces cellulolyticus]	NA	NA	NA	306.609	657.34	1.10024	5.52977e-07	Up
TP05944	hypothetical protein TCE0_018f04985 [Talaromyces cellulolyticus]	NA	NA	NA	32.4835	73.3552	1.17519	0.0200528	Up
TP05954	MFS allantoate transporter, putative [Talaromyces marneffei ATCC 18224]	NA	NA	NA	37.4736	1.10082	-5.08923	9.93857e-11	Down
TP05961	hypothetical protein TCE0_018r04960 [Talaromyces cellulolyticus]	NA	NA	NA	58.3085	334.056	2.51831	2.22963e-16	Up
TP05962	CipC-like antibiotic response protein [Talaromyces cellulolyticus]	NA	NA	NA	2185.63	14447.2	2.72466	8.35147e-06	Up
TP05963	phospholipase/carboxylesterase superfamily protein [Talaromyces cellulolyticus]	NA	NA	NA	2.73937	158.56	5.85504	0.025498	Up
TP05966	hypothetical protein TCE0_018r04951 [Talaromyces cellulolyticus]	NA	NA	GT2	158.514	442.661	1.48159	0.000209253	Up
TP05968	RNA binding protein, putative [Talaromyces stipitatus ATCC 10500]	NA	NA	NA	133.994	671.581	2.3254	0.00151229	Up
TP05974	NUDIX family hydrolase [Talaromyces cellulolyticus]	NA	NA	NA	86.5494	173.394	1.00246	0.000107916	Up
TP05977	hypothetical protein TCE0_018r04936 [Talaromyces cellulolyticus]	NA	NA	NA	8.52226	980.987	6.84685	2.69846e-53	Up
TP05991	hypothetical protein TCE0_018r04913 [Talaromyces cellulolyticus]	NA	NA	NA	6.38086	0.101484	-5.97443	0.00710169	Down
TP05992	hypothetical protein TCE0_018r04912 [Talaromyces cellulolyticus]	NA	NA	NA	372.561	163.169	-1.19111	1.65747e-08	Down
TP05993	hypothetical protein TCE0_018r04910 [Talaromyces cellulolyticus]	NA	NA	NA	23.3674	1.22574	-4.25277	0.000434207	Down
TP05995	hypothetical protein TCE0_018f04906 [Talaromyces cellulolyticus]	NA	NA	NA	0.827938	43.3479	5.7103	0.0267184	Up
TP05998	protein transporter [Talaromyces cellulolyticus]	NA	NA	NA	546.045	1781.49	1.70599	4.22766e-15	Up
TP05999	glutamate N-acetyltransferase [Talaromyces cellulolyticus]	NA	NA	NA	140.42	363.536	1.37235	0.02177	Up
TP06000	hypothetical protein TCE0_018r04898 [Talaromyces cellulolyticus]	NA	NA	NA	5.5342	118.817	4.42423	0.0306969	Up
TP06006	hypothetical protein TCE0_018r04888 [Talaromyces cellulolyticus]	NA	NA	NA	887.935	2091.45	1.23597	6.08974e-05	Up
TP06007	cutinase [Talaromyces cellulolyticus]	NA	NA	CE5	5900.61	9.01525	-9.35428	7.7381e-41	Down
[truncated: 2,431 more rows]
